# Supplementary material for: Hypoxia Increases Connexin46 and Connexin43 Levels in KNS-42 Glioblastoma Cells
Source: Int J Mol Sci. 2026 Mar 21;27(6):2851. doi: 10.3390/ijms27062851 (PMC13026484; doi:10.3390/ijms27062851)
Supplement: Supplementary file 1 [file ijms-27-02851-s001.zip]

Archive with 4 entries (2 files):
- ijms-4181712-supplementary/
- ijms-4181712-supplementary/IJMS-4181712-R1 Minogue et al Supplementary Material/
- ijms-4181712-supplementary/IJMS-4181712-R1 Minogue et al Supplementary Material/IJMS-4181712-R1 Minogue et al Figure S1.pdf
- ijms-4181712-supplementary/IJMS-4181712-R1 Minogue et al Supplementary Material/IJMS-4181712-R1 Table S1. Connexin expression in cancer cell lines from DepMap 25Q3.xlsx
