# Supplementary material for: Hypoxia Increases Connexin46 and Connexin43 Levels in KNS-42 Glioblastoma Cells
Source: Int J Mol Sci. 2026 Mar 21;27(6):2851. doi: 10.3390/ijms27062851 (PMC13026484; doi:10.3390/ijms27062851)
Supplement: Supplementary file 1 [file ijms-27-02851-s001.zip › ijms-4181712-supplementary/IJMS-4181712-R1 Minogue et al Supplementary Material/IJMS-4181712-R1 Table S1. Connexin expression in cancer cell lines from DepMap 25Q3.xlsx]

## Sheet: Connexin expression in cancer c
DepMap ID	Cell line name	lineage_1	lineage_2	lineage_3	lineage_6	GJA1 (Cx43)	GJA3 (Cx46)	GJA4 (Cx37)	GJA5 (Cx40)	GJA8 (Cx50)	GJA9 (Cx59)	GJA10 (Cx62)	GJB1 (Cx32)	GJB2 (Cx26)	GJB3 (Cx31)	GJB4 (Cx30.3)	GJB6 (Cx30)	GJB7 (Cx25)	GJC1 (Cx45)	GJC2 (Cx47)	GJC3 (Cx30.2/Cx31.3)	GJD2 (Cx36)	GJD3 (Cx31.9)	GJD4 (Cx40.1)
ACH-002510	M040416	Skin	Melanoma	Acral Melanoma		0	3.09622	0	0	0	0	0	5.82751	0	0	0	0	0	3.05772	0.217754	2.21279	0	0	0
ACH-002928	MM100511	Skin	Melanoma	Acral Melanoma		2.01889	3.04535	0	0	0	0	0	1.24201	0.294215	0.177297	0	0	0	4.55451	0.472137	0.268691	0	0.112685	0
ACH-002512	MM160113	Skin	Melanoma	Acral Melanoma		0.363638	1.99419	0	0.132465	0	0.152701	0	6.05007	0.0134966	0	0	0	0	5.02436	0.517406	0.531434	0	0.171409	0.0422591
ACH-002508	WM3211	Skin	Melanoma	Acral Melanoma		0.476751	0	0	0.56746	0	0.0574031	0	0	0	0	0.0885148	0	0	3.58524	0.746197	0	0	0.0655654	0
ACH-002509	WM4235	Skin	Melanoma	Acral Melanoma		0.478509	1.22266	0	1.39375	0.0344552	0.0406975	0	1.18955	1.55667	0	0	0.0784486	0.598238	5.30801	3.36468	1.70697	0	0.717481	0
ACH-002846	YUSEEPM163517	Skin	Melanoma	Acral Melanoma		0	0.300174	0	0.0378236	0	0.0346932	0	5.42014	0.281877	0	0	0.0249948	0	2.80915	0.241164	1.24547	0	0.425408	0
ACH-000158	OCILY3	Lymphoid	Mature B-Cell Neoplasms	Activated B-cell Type		0.0671031	0.0354142	0.133354	0	0	0.210328	0	0.0340001	0.120011	0.0817105	0.0271824	0.0761869	0.0499374	4.04125	0.0755395	0.0861451	0	0.592514	0
ACH-000398	RI1	Lymphoid	Mature B-Cell Neoplasms	Activated B-cell Type		0.230536	0.00448126	0.0225525	0.0282424	0	0.0336521	0	0.0414196	0.129451	0.0671596	0.0293864	0.0135723	0	4.66672	0.464788	0.0238784	0	0.801376	0
ACH-002498	SUDHL2	Lymphoid	Mature B-Cell Neoplasms	Activated B-cell Type		0.419071	0.0900133	0	0	0	0.000209176	0	0	3.60656	0	0	0.449254	0.931703	1.07403	0.129821	0.0459545	0	0.083694	0
ACH-000287	NUDUL1	Lymphoid	Mature B-Cell Neoplasms	Activated B-cell Type		0.15321	0.00646751	0	0.0181185	0	0	0.149185	0.0193276	0.102244	0.0467453	0.04017	0.0164621	0.394968	3.2932	0.397793	0.152242	0	0.745942	0.0173333
ACH-002653	JIH5	Myeloid	Acute Leukemias of Ambiguous Lineage	Acute Leukemias of Ambiguous Lineage	ZNF384	0	1.01803	0.120913	0.0138881	0	0	0	0	0.181936	0	0	0	0.0141196	2.30279	0.252958	0	0	0.33317	0.0254243
ACH-002060	MY	Myeloid	Acute Leukemias of Ambiguous Lineage	Acute Leukemias of Ambiguous Lineage	BCR::ABL1	0.020867	0.329059	0	0.748642	0	0.0262151	0	0	0	0	0	0	0.233515	0.223252	0.412648	0.408622	0	0.18909	0
ACH-000112	SIGM5	Myeloid	Acute Myeloid Leukemia	Acute Monoblastic/Monocytic Leukemia		5.60985	0.613659	0.0499513	0	0	0	0	0.115563	0.17255	0.0710487	0.0189233	0.263577	0.0532754	2.21901	0.0429917	0.0848235	0	1.01247	0
ACH-001129	MONOMAC1	Myeloid	Acute Myeloid Leukemia	Acute Monoblastic/Monocytic Leukemia		0.368673	0.13886	0.286652	0.0323788	0	0.154807	0	0.0240728	0.731143	0.113259	0.0257475	1.21598	0.119695	0.208357	0.0708193	0	0	1.03945	0
ACH-000080	BDCM	Myeloid	Acute Myeloid Leukemia	Acute Monoblastic/Monocytic Leukemia		0.0737284	0.0583123	0	0	0	0.129199	0	0.0654469	1.17129	0.0923265	0	0.147723	0.0881687	0.183695	0.078353	0.0272517	0	0.048465	0.0133894
ACH-000168	NOMO1	Myeloid	Acute Myeloid Leukemia	Acute Monoblastic/Monocytic Leukemia		0.0787355	0.0490926	0.0892839	0.0209793	0	0.0187709	0	0.014501	4.64528	0.0232866	0.0152321	4.39458	0.075946	0.0482766	0.167696	0.223398	0	1.74262	0
ACH-003273	CHRF28811	Myeloid	Acute Myeloid Leukemia	Acute Myeloid Leukemia	NUP98::KDM5A, TP53 and CREBBP	0	2.87894	4.83571	3.06229	0	0	0	0	0.0389699	0.117264	1.35794	0	0.039144	0.239488	0.139644	0.916935	0	0	0
ACH-002651	FKH1	Myeloid	Acute Myeloid Leukemia	Acute Myeloid Leukemia	DEK::NUP214, ETV6::ABL1, GATA2 and EZH2	0	0.580634	0	0.128315	0	0.000275528	0	0	0.032098	0	0	0	0	0.631046	0.883624	0.660291	0	0.5033	0
ACH-000299	HNT34	Myeloid	Acute Myeloid Leukemia	Acute Myeloid Leukemia	BCR::ABL1;GATA2::MECOM, PTPN11, SF3B1 and RAD21	1.88176	0	0	0.00798195	0	0.123283	0	0	0.0357281	0.0702451	0.0188521	0.0755121	0	0.968878	0.537859	0.612134	0	0	0.0148223
ACH-000498	KO52	Myeloid	Acute Myeloid Leukemia	Acute Myeloid Leukemia		0.343135	0.0124843	0	0.0763457	0	0	0	0.0554692	0.0152135	0	0	0	0.098879	0.082148	1.00482	0.209432	0	0.555836	0
ACH-000602	M07E	Myeloid	Acute Myeloid Leukemia	Acute Myeloid Leukemia	CBFA2T3::GLIS2 and TP53	0.551595	0.00714526	1.75558	1.24339	0	0.0735447	0	0.0444319	0.0489811	0.494898	0.604482	0	0.109294	0.0937157	0.876841	0.303808	0	0.93878	0
ACH-000439	ME1	Myeloid	Acute Myeloid Leukemia	Acute Myeloid Leukemia	CBFB::MYH11, NRAS, GATA2 and SF3B1	5.84023	0.00662549	0	0	0	0	0	0	0.0323477	0.0545637	0	0	0	0.131196	1.37952	0.101649	0	0.300103	0
ACH-001577	MUTZ8	Myeloid	Acute Myeloid Leukemia	Acute Myeloid Leukemia		1.76334	0	0	0.0090533	0	0	0	0	0.6802	0	0.00718545	0	0.210509	0.0739957	2.34816	0	0	0.634708	0
ACH-002290	NKM1	Myeloid	Acute Myeloid Leukemia	Acute Myeloid Leukemia		0	2.15036	0	0	0	0.0256837	0	0	0	0	0	0.214722	0	0.287602	0.319048	0.277369	0	0.229792	0
ACH-001613	OCIAML4	Myeloid	Acute Myeloid Leukemia	Acute Myeloid Leukemia		0.00934144	1.39517	0.0179048	0	0	0.0794129	0	0.0115744	4.34771	0	0	0	0	0.601123	2.63422	0.192545	0	0.534944	0
ACH-001618	OCIM2	Myeloid	Acute Myeloid Leukemia	Acute Myeloid Leukemia		4.09763	0.126498	0	0.185157	0	0	0	0	0.0585603	0.040992	0	0	0.0384011	1.23665	0.446442	0.443369	0	0.19316	0.075983
ACH-000770	P31FUJ	Myeloid	Acute Myeloid Leukemia	Acute Myeloid Leukemia		0.119461	2.15342	0	0.00847255	0	0	0	0	0.0672587	0.0289496	0	0	0.0890995	0.186317	0.159176	0.368926	0	0.367532	0
ACH-000034	PLB985	Myeloid	Acute Myeloid Leukemia	Acute Myeloid Leukemia		0.26897	0.994924	0.0242104	0	0	0	0	0	0.334091	0.0210248	0.0359251	0	0.0830935	1.04796	0.0225411	0.0265026	0	0.0531252	0
ACH-002675	SH2	Myeloid	Acute Myeloid Leukemia	Acute Myeloid Leukemia		0.291921	0.00872925	0	0.00999062	0	0	0	0	0.641267	0	0	0	0	3.05801	0.0538634	0.129532	0	0.919701	0.0451242
ACH-001647	SHI1	Myeloid	Acute Myeloid Leukemia	Acute Myeloid Leukemia	KMT2A::AFDN, PTPN11, KRAS	0	0.203088	0	0	0	0.0454877	0	0	0.119699	0	0	0.0562048	0	1.07266	0.066453	0.0480408	0	0.594242	0
ACH-001656	SKNO1	Myeloid	Acute Myeloid Leukemia	Acute Myeloid Leukemia	RUNX1::RUNX1T1, TP53, MYC and KIT	0.329158	0.0413075	0	0.00919379	0	0.0256072	0	0	0.0591323	0.0164164	0.0217356	0	0	0.180038	0.244732	0.157811	0	0.481234	0.0165962
ACH-002994	WSUAML	Myeloid	Acute Myeloid Leukemia	Acute Myeloid Leukemia	CBFA2T3::GLIS2	0	0	2.31982	5.50397	0	0	0	0	0	0.013042	0.403928	0	0	0	0.0626454	0.671186	0	1.0542	0
ACH-000006	MONOMAC6	Myeloid	Acute Myeloid Leukemia	Acute Myeloid Leukemia	KMT2A::MLLT3, TP53, ASXL1 and U2AF1	0.505036	0.0439758	0.030483	0.0302188	0	0.139587	0	0.0393785	0.061573	0.0475119	0.0208627	2.27605	0.19777	0.494615	0.227459	0	0	0.382695	0
ACH-000113	OCIAML2	Myeloid	Acute Myeloid Leukemia	Acute Myeloid Leukemia		0.158646	0.111957	0.226531	0.00975419	0	0.31317	0	0.0202184	0.0461124	0.227773	0.212461	0.0244984	0.047093	0.165678	0.0755737	0	0	0.623145	0.0171266
ACH-000065	OCIAML5	Myeloid	Acute Myeloid Leukemia	Acute Myeloid Leukemia		0.413029	0.875531	0.0515113	0.00875363	0	0.022713	0	0.125309	0.121706	0.171546	0.16863	1.31544	0.356396	0.112489	0.0517911	0.120012	0	0.763332	0
ACH-000190	HDMYZ	Myeloid	Acute Myeloid Leukemia	Acute Myeloid Leukemia		7.68817	0.630085	0.0468305	0	0	0.181155	0	0.0850344	3.22411	0.0559966	0.0187823	0	0.0141439	5.15424	0.207842	0.08337	0	0.257245	0
ACH-000198	EOL1	Myeloid	Acute Myeloid Leukemia	Acute Myeloid Leukemia	FIP1L1::PDGFRA, KMT2A-PTD, PHF6	0.131977	0.00837501	0.0112308	0	0	0.0661099	0	0.024165	0.0919719	0.0583678	0.012899	0.0531044	0.0107927	2.35308	0.172024	0.082911	0	1.25933	0
ACH-000751	OCIM1	Myeloid	Acute Myeloid Leukemia	Acute Myeloid Leukemia		2.11082	0.00671165	0.155067	0	0	0.175508	0.0262604	0.0844222	0.049186	0.102457	0.154136	0	0.316719	0.189486	0.427791	0.722891	0	1.14592	0.0173376
ACH-000362	MOLM13	Myeloid	Acute Myeloid Leukemia	Acute Myeloid Leukemia	KMT2A::MLLT3; FLT3-ITD	0.0992144	0.0367143	0.300923	0	0	0.0226476	0	0	0.0533463	0.148782	0.0256426	0.100797	0.0362656	0.249307	0.0173533	0.0378657	0	0.88874	0
ACH-000369	MOLM16	Myeloid	Acute Myeloid Leukemia	Acute Myeloid Leukemia		0.392379	0.00914362	1.01663	0.0582943	0	0.0545346	0	0	0.0723528	0.336217	0.726132	0	0.051574	0.235673	0.431163	0.263859	0	0.241394	0.0132922
ACH-000336	OCIAML3	Myeloid	Acute Myeloid Leukemia	Acute Myeloid Leukemia	NPM1c, DNMT3A, NRAS	1.56273	0.107834	0.0269261	0.0337648	0	0.014868	0	0.0518175	0.131895	0.110145	0.0186527	0.206068	0.0417602	0.80629	0.21427	0.0317071	0	0.842313	0
ACH-001574	MOLM14	Myeloid	Acute Myeloid Leukemia	Acute Myeloid Leukemia		0	0.0549054	0.0795645	0	0	0	0	0	0	0.0124757	0	0	0	0.10717	0.0305197	0	0	0.554249	0
ACH-000386	KG1	Myeloid	Acute Myeloid Leukemia	Acute Myeloid Leukemia		0.172269	0.0238756	0.11716	0	0	0	0	0.115346	0.429197	0.0490661	0.0275448	0	0.197911	0.216877	2.3832	0.0433585	0	0.534724	0
ACH-000406	U937	Myeloid	Acute Myeloid Leukemia	Acute Myeloid Leukemia	PICALM::MLLT10, TP53, PTPN11, JAK3 and CCND3	0.196865	1.75412	0.104184	0.0419663	0	0.0622903	0	0.0390106	5.32606	0.108791	0.0212125	0	0.0465567	0.0935426	0.0686185	0.22208	0	0	0
ACH-000081	GDM1	Myeloid	Acute Myeloid Leukemia	Acute Myeloid Leukemia	MNX1 SV and PTPN11	5.39655	0.40774	0.0532935	0	0	0.0657226	0	0.035569	0.123286	0.0872551	0.0225056	0	0	0.222316	2.41645	0.835559	0	0.47877	0.033153
ACH-000263	KASUMI1	Myeloid	Acute Myeloid Leukemia	Acute Myeloid Leukemia	RUNX1::RUNX1T1, TP53, RAD21 and KIT	0.345469	0.00626355	0	0.00949194	0.021727	0.132781	0	0.0439968	0.124623	0.0769927	0.0482627	0.0309053	0	0.304553	0.0212594	0.25005	0.0107312	0.354422	0
ACH-002668	KASUMI3	Myeloid	Acute Myeloid Leukemia	Acute Myeloid Leukemia	MECOM SV, ETV6 and TP53	0	0.0133179	0	0	0	0.057995	0	0	0	0	0	0	0.0162253	0.0143253	0.74178	0.323224	0	0.263735	0
ACH-000166	KASUMI6	Myeloid	Acute Myeloid Leukemia	Acute Myeloid Leukemia	KMT2A-PTD and FLT3	0.134975	0.447284	0	0.0444515	0	0.193012	0	0.0219672	0.0496126	0.0357224	0.0235577	0	0.0342636	0.19111	1.63508	0.273085	0	0.527332	0
ACH-000045	MV411	Myeloid	Acute Myeloid Leukemia	Acute Myeloid Leukemia	KMT2A::AFF1, FLT3-ITD, TP53, STAG2 and MGA	0.12984	0.015469	0.0306398	0	0	0.0643545	0	0.00598629	0.0459979	0.0777297	0.0173946	0.0685841	0.0116473	0.202187	0.109064	0.0261216	0	1.6103	0
ACH-002946	UKE1	Myeloid	Acute Myeloid Leukemia	Acute Myeloid Leukemia		0.519308	0.0181784	0.334979	0.316499	0	0	0	0	0.0240842	0	0	0	0.0317904	0.0474532	1.91169	0.27303	0	0.505257	0
ACH-000005	HEL9217	Myeloid	Acute Myeloid Leukemia	Acute Myeloid Leukemia		3.51905	1.06388	4.44204	5.31608	0	0.016445	0	0.0256908	1.95855	1.43151	0.650273	0.0287078	0.0338578	0.0886776	0.198351	0.387895	0	0.329221	0
ACH-000373	SKM1	Myeloid	Acute Myeloid Leukemia	Acute Myeloid Leukemia		4.27778	0.25152	0	0.027607	0	0.0951237	0	0.284283	0.984296	0.104153	0	0.656777	0.0729633	0.0935669	0.100016	0.142889	0.0079016	1.12101	0
ACH-000146	THP1	Myeloid	Acute Myeloid Leukemia	Acute Myeloid Leukemia	KMT2A::MLLT3, NRAS and TP53	0.190609	1.4431	0.188127	0.0501701	0	0.023217	0	0.057916	0.125996	0.251576	0	0.0750493	0.0334265	1.28431	0.216077	0.101813	0	1.35809	0
ACH-000294	NB4	Myeloid	Acute Myeloid Leukemia	Acute Promyelocytic Leukemia	PML::RARA; TP53; KRAS	6.28749	0.0828429	0	0.0689445	0	0	0	0.017473	0.107941	0.0343101	0.0184191	0	0	2.32996	0.209039	0.0852941	0	0.654571	0
ACH-001496	ESO26	Esophagus/Stomach	Esophagogastric Adenocarcinoma	Adenocarcinoma of the Gastroesophageal Junction		0.151812	0.879899	0	0.0216531	0	0.441321	0	0.986141	5.7462	4.9058	1.92045	1.20076	0.0346975	0.0784568	0.889147	0.261211	0	0.128369	0
ACH-002711	UMHACC2A	Head and Neck	Salivary Carcinoma	Adenoid Cystic Carcinoma		7.15566	0.749845	0	0	0	0.0575432	0	0	0	0	0	0	0.0165962	4.36404	0.263917	0.0404548	0	1.20455	0
ACH-000685	L33	Pancreas	Adenosquamous Carcinoma of the Pancreas	Adenosquamous Carcinoma of the Pancreas		5.25907	0.292333	0.015145	0.067479	0	0.25926	0	0.047657	3.90864	3.52726	1.79866	2.7158	0.675191	0.778754	0.535197	0.271797	0	0.923327	0
ACH-000108	KP3	Pancreas	Adenosquamous Carcinoma of the Pancreas	Adenosquamous Carcinoma of the Pancreas		0.162829	3.24708	0.0386834	0.0117375	0	0	0	0.833538	3.23204	3.80667	0.0261287	0.0288209	0	3.499	2.74887	0.36551	0	0.482267	0
ACH-000351	MKN1	Esophagus/Stomach	Esophagogastric Adenocarcinoma	Adenosquamous Carcinoma of the Stomach		5.81139	3.09089	0.0288817	0.0690889	0	0.277609	0	0.0176683	1.36124	4.08892	0.577771	0.413107	2.11219	4.03016	1.59604	0.473216	0	1.18321	0
ACH-001401	SW13	Adrenal Gland	Adrenocortical Carcinoma	Adrenocortical Carcinoma		9.79041	1.25005	0	0.0207234	0	0.072656	0	0.0172022	0.329299	0.171503	0	0	0.012919	3.84481	0.194329	0.341398	0	0.237036	0.067764
ACH-001598	NCIH295R	Adrenal Gland	Adrenocortical Carcinoma	Adrenocortical Carcinoma		4.36102	0.566986	0.134952	0.20236	0	1.12921	0	0.105977	0.994416	0.0888797	0.0371699	0.0132407	0.205769	4.6541	1.49396	0.529034	0	0.116861	0
ACH-002936	CCLFPEDS0043T	Soft Tissue	Rhabdomyosarcoma	Alveolar Rhabdomyosarcoma		4.65223	0	0	0.1083	0	0	0	0.0845229	0	0	0	0.0184205	0.0161326	3.70168	0.633081	0	1.68321	0.200744	0.595515
ACH-001050	CW9019	Soft Tissue	Rhabdomyosarcoma	Alveolar Rhabdomyosarcoma		2.32577	0.443932	0	0	0	0.00960659	0	0	0.263841	0.0132836	0	0	0.0163294	4.81851	0.183798	0	0	0	0.736166
ACH-001096	JR	Soft Tissue	Rhabdomyosarcoma	Alveolar Rhabdomyosarcoma		5.39077	0.481246	0	0	0	0.0445284	0	0	0.122176	0	0	0	0.0222258	3.78701	0.182291	0.0473499	0.0892595	0.155472	0.270714
ACH-001743	RC2	Soft Tissue	Rhabdomyosarcoma	Alveolar Rhabdomyosarcoma	PAX3::FKHR	3.42876	0.0620941	0.0375087	0.786323	0.0411757	0.610516	0	0.0468919	0.0609798	0	0	0	0	4.35995	0.314238	0.13882	1.25156	0.288165	0.525901
ACH-001740	RH28	Soft Tissue	Rhabdomyosarcoma	Alveolar Rhabdomyosarcoma		0.702312	0.031271	0	0.0907342	0	0.241656	0	0	0	0	0	0	0	5.38775	1.05139	0.154001	2.0184	0.409515	0.152527
ACH-001765	RH4	Soft Tissue	Rhabdomyosarcoma	Alveolar Rhabdomyosarcoma		1.41811	0	0	0.071013	0.218743	0.331897	0	0.0275094	1.72107	0	0	0	0.147523	5.10379	0.209708	0.307595	0	0.0724296	0.163175
ACH-001745	RHJT	Soft Tissue	Rhabdomyosarcoma	Alveolar Rhabdomyosarcoma		5.51185	0.0142353	0	0.222194	0	0	0	0	0	0.0947793	0	0	0	4.02518	0.350791	0	0.115225	0.30811	0.763511
ACH-002501	RMZ	Soft Tissue	Rhabdomyosarcoma	Alveolar Rhabdomyosarcoma		3.54015	0	0.0318031	0.161416	0	0.128085	0	0	0.0217995	0	0	0	0	4.91065	0.283479	0	3.24448	0.235504	0.77963
ACH-001184	SCMCRM2	Soft Tissue	Rhabdomyosarcoma	Alveolar Rhabdomyosarcoma	PAX3::FKHR	0.0967692	0.296954	0	0	0	0.402124	0	0.190864	0.444229	0	0	0	0	4.53541	0.242896	0	0.207087	0.237233	1.09443
ACH-000833	RH30	Soft Tissue	Rhabdomyosarcoma	Alveolar Rhabdomyosarcoma		0.338432	0.00466965	0	0.00713951	0	0	0	0.186438	0.141643	0.0844888	0.016154	0.065422	0	5.36209	0.474922	0.0494384	0	0	1.97744
ACH-000100	RH41	Soft Tissue	Rhabdomyosarcoma	Alveolar Rhabdomyosarcoma		0.262509	0.0637749	0.0286356	0.00799773	0	0.143541	0	0.0455828	0.143681	0.0555094	0.0362895	0.0699345	0.0834299	5.1966	0.929926	0.286248	0.0446459	0.315208	0.307525
ACH-003125	ASPSKY	Soft Tissue	Alveolar Soft Part Sarcoma	Alveolar Soft Part Sarcoma		4.73895	0.0380344	0	0.22792	0	0.076845	0	0	0.189274	0.139862	0.533827	0	0.0189076	3.02181	0.160777	0.314773	0	0.195914	0
ACH-002716	MO91	Myeloid	Acute Myeloid Leukemia	AML with Minimal Differentiation		0.159898	0	0	0.19252	0	0	0	0	0.0914886	0	0	0	0.0162125	0.0088411	0.0331192	0.340761	0	0.650556	0
ACH-000218	PL21	Myeloid	Acute Myeloid Leukemia	AML with Myelodysplasia-Related Changes	TP53, KRAS, ASXL1 and MYC	0.185123	0.00456611	0.0226519	0.0104777	0	0.0753533	0	0.042458	1.82797	0.0905229	0.0576319	0.0623732	0.0111979	0.0623842	0.150297	0.07066	0	0.121783	0
ACH-000084	MUTZ3	Myeloid	Acute Myeloid Leukemia	AML with Myelodysplasia-Related Changes	ETV6::AL133456.1 (ETV6::MN1), SF3B1, KRAS and GATA2	0.222406	0	0	0	0	0.181893	0	0.0932302	0.0336915	0.249994	0.0979168	0.191085	0.0336492	0.314085	1.28515	0.0739217	0	0.916269	0
ACH-000002	HL60	Myeloid	Acute Myeloid Leukemia	AML with Myelodysplasia-Related Changes	NRAS, BCOR and CDKN2A	0.9039	2.11419	0	0.0358618	0	0.0204972	0	0.0187011	0.337319	0.145718	0.0206679	0.660713	0.147421	0.171517	0.204391	0	0	0.186026	0
ACH-000557	AML193	Myeloid	Acute Myeloid Leukemia	AML with Myelodysplasia-Related Changes	SFPQ::ZFP36L1, NRAS, EZH2, PHF6	3.35459	0.0537175	0	0.169494	0	0.0674033	0	0.0303926	0.216546	0.195327	0.063652	0.116864	0.0236102	0.603566	0.219967	0	0	0.447103	0.0282579
ACH-000487	F36P	Myeloid	Acute Myeloid Leukemia	AML, NOS	RAD21	0.179635	0	0.0676181	0.073073	0	0.11277	0	0.0184861	0.0143896	0.142796	0.270123	0.0792081	0.0865949	0.32823	0.49924	0.505513	0.0580006	0.138428	0.0174032
ACH-000195	SET2	Myeloid	Acute Myeloid Leukemia	AML, NOS	DNMT3A, JAK2 and TP53	4.91221	0.0289934	5.13395	1.96891	0	0.0913329	0	0.140619	0.036101	0.939691	0.763763	0.111423	0.16421	0.263244	1.64586	0.337317	0.037222	0.393337	0
ACH-001684	UCSDAML1	Myeloid	Acute Myeloid Leukemia	AML, NOS	ETV6::MN1, PTPN11, KIT and CCND3	0	0	1.65309	2.36906	0	0	0	0	0.0257475	0	0.0442682	0	0	0.0366482	3.34343	0.119883	0	0.573526	0
ACH-000004	HEL	Myeloid	Acute Myeloid Leukemia	AML, NOS	JAK2 and TP53	4.22403	0.876039	5.31573	3.08975	0	0.0918393	0	0	1.31259	0.933087	1.45803	0.168111	0.102143	0.0998028	0.284699	0.294517	0	0.411744	0
ACH-002644	MEGAL	Myeloid	Acute Myeloid Leukemia	AML, NOS	SET::NUP214, TP53 and KRAS	0.275778	0	0.0243197	0.344426	0	0	0	0.0135709	0.273243	0.0639267	0.0802729	0	0.0229473	0.0129776	0.131599	0.515044	0	0.546213	0
ACH-000387	TF1	Myeloid	Acute Myeloid Leukemia	AML, NOS	CBFA2T3::ABHD12 and TP53	3.93368	0.175539	0.151352	3.02873	0.0180558	0.0371221	0	0.0184661	1.25046	0.315551	0.435273	0.0316789	0.438184	2.45207	0.551495	0.316025	0.0358378	0.203088	0
ACH-001997	MGHAOVC1	Ampulla of Vater	Ampullary Carcinoma	Ampullary Carcinoma		0.0726958	1.65053	0.00302648	1.24424	0	0.106963	0	0.0468556	3.72667	5.96209	4.54523	0.0285295	0.0335322	3.93485	0.40154	0.50608	0	0.594994	0.00314165
ACH-000377	SNU478	Ampulla of Vater	Ampullary Carcinoma	Ampullary Carcinoma		5.62042	0.0624312	0.0181584	0.136014	0	0	0	1.60858	3.55697	5.24508	2.70811	0.253521	0.094782	2.06845	0.122903	0.0643669	0.0104719	0.552433	0.051283
ACH-000182	SNU869	Ampulla of Vater	Ampullary Carcinoma	Ampullary Carcinoma		1.41359	0.150457	0	0.0233789	0	0.297974	0	1.37804	4.35004	4.35349	2.02602	1.34873	0	4.30367	0.278568	1.18387	0	0.235158	0
ACH-002023	TGBC18TKB	Ampulla of Vater	Ampullary Carcinoma	Ampullary Carcinoma		0.927422	0.676925	0	0.118477	0	0.321463	0	0.606911	3.24654	5.70162	4.18924	0.138361	0	3.94498	0.228107	0.705405	0	1.45465	0
ACH-001862	TGBC52TKB	Ampulla of Vater	Ampullary Carcinoma	Ampullary Carcinoma		3.45192	1.65348	0	0.18202	0	0.0674019	0	0	7.05317	5.01047	1.08144	0.0860391	0	0.132794	4.59321	0.183417	0	0.556815	0
ACH-002806	TB096	CNS/Brain	Diffuse Glioma	Anaplastic Astrocytoma	IDH Mutant	6.99607	0.0574503	0	0.019978	0	0.13125	0	0.0254754	0.0314432	1.52602	0.150939	0	0.0310465	2.55562	1.08266	0.246155	0	0.434944	0.034713
ACH-000883	SW1783	CNS/Brain	Diffuse Glioma	Anaplastic Astrocytoma		7.06476	0.324382	0	0.286147	0	0.140624	0	0.0436581	0.330498	0.20136	0.0233419	0	0.0589814	4.11306	1.2489	0.205463	0	0.618475	0
ACH-001060	DL40	Lymphoid	Mature T and NK Neoplasms	Anaplastic Large-Cell Lymphoma ALK Negative		0.603424	2.42918	0	0.0123041	0	0.0550943	0	0	0	0	0	0.0902274	0	3.06009	0.155639	0	0	0.480859	0
ACH-001068	FEPD	Lymphoid	Mature T and NK Neoplasms	Anaplastic Large-Cell Lymphoma ALK Negative		0	1.08619	0	0.032414	0	0.0809373	0.0863245	0	0	0	0	0	0.0280684	0.101502	0.0705542	0.644169	0	0.52397	0
ACH-001119	MAC2A	Lymphoid	Mature T and NK Neoplasms	Anaplastic Large-Cell Lymphoma ALK Negative		0	0.32163	1.225	0	0	0.257426	0.104155	0	1.5084	0.0987295	0.0636079	0	0	0.00435613	0.0315688	0.400417	0	0.434795	0
ACH-000053	KARPAS299	Lymphoid	Mature T and NK Neoplasms	Anaplastic Large-Cell Lymphoma ALK Positive		0.244749	0.0592016	0	0	0.0261017	0.224617	0	0.142806	0.0201146	0.0214826	0.0281066	0.0226703	0.128351	0.431284	0.228316	0.322632	0	0.655415	0.0224047
ACH-000773	KIJK	Lymphoid	Mature T and NK Neoplasms	Anaplastic Large-Cell Lymphoma ALK Positive		0.247586	0.00650198	0.0320261	0	0	0.110056	0	0	0.0482264	0.034451	0.0226618	0	0.188868	1.84915	0.114418	0.134053	0	0.0381032	0
ACH-001111	L82	Lymphoid	Mature T and NK Neoplasms	Anaplastic Large-Cell Lymphoma ALK Positive		0.308452	0	0.0908832	0.00971264	0	0	0	0.0206636	0.0962349	0.031885	0	0	0.340676	0.130268	0.117678	0.48021	0	0.161497	0
ACH-000226	SUPM2	Lymphoid	Mature T and NK Neoplasms	Anaplastic Large-Cell Lymphoma ALK Positive		1.8288	1.1354	0.0389769	0	0	0.234978	0	0.0642855	0.0348608	0.035272	0	0.0386988	0.119996	0.167262	0.284102	0.464318	0	0.301597	0.0171195
ACH-000233	DEL	Lymphoid	Mature T and NK Neoplasms	Anaplastic Large-Cell Lymphoma ALK Positive		0.181442	0.0172749	0.0327286	0.00880095	0	0.130926	0	0.0529153	0.170372	0.098689	0.0271427	0.076243	0.0487509	2.78332	0.180124	0.33966	0	0.406035	0
ACH-000338	SR786	Lymphoid	Mature T and NK Neoplasms	Anaplastic Large-Cell Lymphoma ALK Positive		1.49143	0.572969	0	0.0419508	0	0.259703	0	0.0538912	0.146655	0.211661	0.0328809	0.0330797	0.0521209	0.212405	0.763908	0.705983	0	0.521003	0
ACH-000664	SUDHL1	Lymphoid	Mature T and NK Neoplasms	Anaplastic Large-Cell Lymphoma ALK Positive		0.266633	0.00557245	0.0752191	0	0	0.0739957	0	0.0201487	0.0653876	0.112994	0.0219416	0.0173404	0.013841	3.76583	0.274882	0.996812	0	0.00698016	0
ACH-003468	CCLFTHYR0003T	Thyroid	Anaplastic Thyroid Cancer	Anaplastic Thyroid Cancer		5.40388	0.135931	0	0	0	0	0	0.0427578	1.85838	0.0954384	0	0.270291	0	3.28807	1.33306	0.297105	0	0.212917	0.113207
ACH-003469	CCLFTHYR0004T	Thyroid	Anaplastic Thyroid Cancer	Anaplastic Thyroid Cancer		6.32285	0.0309829	0	0.136362	0	0.0513345	0	0	0	0.0436483	0	0	0	0.0234314	0.321464	0	0	0.0827762	0
ACH-003470	CCLFTHYR0005T	Thyroid	Anaplastic Thyroid Cancer	Anaplastic Thyroid Cancer		5.65442	0	0.0805622	0	0	0.098115	0	0.0788667	0.57165	0.137194	0.0216986	0.222732	0	4.2732	0.69413	0	0	0.120778	0
ACH-001306	8305C	Thyroid	Anaplastic Thyroid Cancer	Anaplastic Thyroid Cancer		5.80208	1.01856	0.15097	0	0	0.024497	0	0	7.78711	0.0512329	0	1.89058	0	4.17655	0.361967	0.0355085	0	0.258906	0
ACH-000191	BHT101	Thyroid	Anaplastic Thyroid Cancer	Anaplastic Thyroid Cancer		6.78801	0.0619407	0	0.0211386	0	0.0844126	0	0.0832597	5.03856	0.165881	0.0149008	0.0301948	0	3.07604	0.656458	0.576115	0	1.45481	0
ACH-000174	CAL62	Thyroid	Anaplastic Thyroid Cancer	Anaplastic Thyroid Cancer		4.8902	0.227757	0.0322941	0	0	0.0634173	0	0.0333194	0.352491	2.37347	0.0194799	0.0190671	0	4.68711	0.241988	0.0914087	0	0.395366	0
ACH-001350	HTCC3	Thyroid	Anaplastic Thyroid Cancer	Anaplastic Thyroid Cancer		5.39737	0.045812	0.0442668	0.0307951	0	0.186009	0	0	1.42574	4.238	0.115798	0	0.0621314	3.42759	0.267572	0.0818945	0	0.0570814	0
ACH-001356	MB1	Thyroid	Anaplastic Thyroid Cancer	Anaplastic Thyroid Cancer		4.03355	0.137281	0	0.00831047	0	0.0968313	0	0	2.28421	0.0997678	0	0	0.0297822	4.70278	0.31628	0.0347918	0.00987886	0.303223	0.309236
ACH-001307	8505C	Thyroid	Anaplastic Thyroid Cancer	Anaplastic Thyroid Cancer		6.81192	0.102862	0.0472187	0.47726	0	0	0	0.0255264	0.0405039	2.66315	0.0606714	0	0	0.445635	1.19411	0.0841201	0	0.0696169	0
ACH-001443	ASH3	Thyroid	Anaplastic Thyroid Cancer	Anaplastic Thyroid Cancer		4.14644	0.00706917	0	0	0	0.0402079	0	0	0	0	0	0	0	4.9639	0.482612	0	0	0.0747342	0.0720166
ACH-002041	HOTHC	Thyroid	Anaplastic Thyroid Cancer	Anaplastic Thyroid Cancer		7.23736	0.0509098	0	0	0	0.075408	0	0	0	0.893095	0.0285182	0	0.104192	2.82035	2.10162	0.0971307	0	0.268933	0
ACH-001016	BECKER	CNS/Brain	Diffuse Glioma	Astrocytoma		4.63949	0.251411	0.152534	0	0	0.180513	0	0	1.26679	1.68004	0.0744465	0	0	1.68299	1.19791	0.238244	0	0.130401	0
ACH-000591	LN235	CNS/Brain	Diffuse Glioma	Astrocytoma		7.10652	0.924617	0.0429875	0	0	0.0967598	0	0.0276169	1.6151	0.578478	0.0301016	0.0219515	0.0196621	4.76269	0.959387	0.166149	0	0.638264	0
ACH-000128	LN319	CNS/Brain	Diffuse Glioma	Astrocytoma		9.42998	2.57899	1.53509	0	0	0.284117	0	0	1.04468	5.49315	1.60177	0	0.018449	1.72341	0.356917	0.125305	0.0260125	0.754621	0.190038
ACH-000655	SF268	CNS/Brain	Diffuse Glioma	Astrocytoma		6.47454	2.21633	0	1.25624	0	0.101746	0	0.0472424	0.108392	0.136844	0.0335759	0	0	3.62483	0.936227	0.0516185	0.0256695	0.540092	0
ACH-000208	U178	CNS/Brain	Diffuse Glioma	Astrocytoma		8.43407	0.00778968	0	0	0	0.150415	0	0	0.0393097	0.0654496	0.0291065	0.0320557	0.0201188	4.41204	0.712675	0.285522	0	0.303754	0.0211016
ACH-001172	U251MGDM	CNS/Brain	Diffuse Glioma	Astrocytoma		5.69204	0.142191	0	0.979444	0	0.185376	0	0	4.05816	2.36824	0.376749	0.0169569	0	4.10069	3.37627	1.16665	0	0.011311	0
ACH-000329	CCFSTTG1	CNS/Brain	Diffuse Glioma	Astrocytoma		7.18087	0.0476333	0.0394374	0.0106467	0	0.0376901	0	0.0423964	0.519783	0.195747	0.0979195	0	0.0565197	4.69755	0.870844	0.0367326	0.0119235	0.68068	0.0555899
ACH-000437	SW1088	CNS/Brain	Diffuse Glioma	Astrocytoma		5.31607	0.0472159	0	0.113692	0	0.257164	0	0	0.555501	0.218634	0.119087	0.221324	0	4.31523	0.719234	0	0	0.834776	0
ACH-000389	H4	CNS/Brain	Diffuse Glioma	Astrocytoma		6.2324	0.33733	0.0504641	0.276414	0	0.0883194	0	0.031789	0.255122	0.100718	0.0274938	0.0476361	0	4.02024	0.257265	0.360451	0	1.20378	0.0189589
ACH-000040	U118MG	CNS/Brain	Diffuse Glioma	Astrocytoma		6.93517	0.319972	0.024592	0	0	0.458259	0	0.0296211	0.507062	0.162265	0.0785142	0	0.0796805	4.90599	1.02037	0.229632	0	0.209979	0.144267
ACH-000232	U251MG	CNS/Brain	Diffuse Glioma	Astrocytoma		5.94003	0.626707	0	0	0	0.16822	0	0.0734857	5.0674	0.0603975	0	0	0.0197218	4.00827	0.818656	0.235891	0	0.0611762	0.0394894
ACH-000592	TM31	CNS/Brain	Diffuse Glioma	Astrocytoma		6.88244	1.15957	0	0.0206437	0.0226789	0.124116	0	0.023102	0.220083	1.5959	0.0309321	0.2877	0.0642938	4.15146	0.93871	0.544623	0	0.69011	0
ACH-000160	BT12	CNS/Brain	Embryonal Tumor	Atypical Teratoid/Rhabdoid Tumor		6.50498	0.137047	0	0.0706353	0	0.0635029	0	0	0.0124643	3.66305	4.13392	0	0	2.42046	0.134668	0.028497	0	0.809242	0
ACH-001020	BT16	CNS/Brain	Embryonal Tumor	Atypical Teratoid/Rhabdoid Tumor		9.47405	2.72037	0.0240629	0.0538857	0	0.0172093	0	0	0	0	0	0	0	3.29605	3.71583	0	0	0.854992	0
ACH-001031	CHLA266	CNS/Brain	Embryonal Tumor	Atypical Teratoid/Rhabdoid Tumor		7.4568	1.09398	0	0	0	0	0	0.859175	1.1173	0	0	0.129052	0	3.576	0.445689	0	0.0316817	0.369923	0.0894615
ACH-001289	COGAR359	CNS/Brain	Embryonal Tumor	Atypical Teratoid/Rhabdoid Tumor		1.04095	1.36972	0	0	0.0989423	0.0782628	0	0	1.4228	0	0	0	0	3.13373	0.78868	0.317769	0.198636	0.839282	0
ACH-003065	CHLA02ATRT	CNS/Brain	Embryonal Tumor	Atypical Teratoid/Rhabdoid Tumor		5.90935	0.185756	0	0	0	0.57363	0	0	0.186058	0.113352	0.267755	0	0	3.86661	0.957186	0	0	0.196491	0
ACH-001028	CHLA06ATRT	CNS/Brain	Embryonal Tumor	Atypical Teratoid/Rhabdoid Tumor		3.36252	1.19121	0	0	0	0.0378053	0	0	0.0420363	0	0	0	0	1.29006	0.12844	0.0846317	0	0.116713	0
ACH-001736	HB1119	Lymphoid	B-Cell Acute Lymphoblastic Leukemia	B-Cell Acute Lymphoblastic Leukemia	ETV6::RUNX1	0.0200705	2.77609	0	0	0	0.0321502	0	0	0.0478371	0.0117447	0	0	0.00979718	2.79338	0.480469	0.115431	0	0.272967	0
ACH-000020	MHHCALL2	Lymphoid	B-Cell Acute Lymphoblastic Leukemia	B-Cell Acute Lymphoblastic Leukemia	Near haploid	0.133645	0.005078	0	0.0378151	0	0.035027	0	0	0.505225	0.0499053	0	0.532716	0.0438876	4.05035	0.217997	0.0772635	0	0.600907	0.0129819
ACH-001993	NALM16	Lymphoid	B-Cell Acute Lymphoblastic Leukemia	B-Cell Acute Lymphoblastic Leukemia	Near haploid, TP53	0	0.531108	0	0.208164	0	0.0556774	0	0	3.3902	0.0437379	0.0550498	0.13916	0.0942982	3.36158	1.20616	0	0	0.820887	0.0533741
ACH-000130	NALM19	Lymphoid	B-Cell Acute Lymphoblastic Leukemia	B-Cell Acute Lymphoblastic Leukemia		0.106178	0.117989	0.0914575	0.888577	0	0.0383617	0.0399778	0	0.0346693	0.107811	0	0.0761637	0.0764264	4.22662	0.476359	0	0	0.415017	0.0140539
ACH-000960	REH	Lymphoid	B-Cell Acute Lymphoblastic Leukemia	B-Cell Acute Lymphoblastic Leukemia	ETV6::RUNX1	0.252786	0.617051	0	0.0112681	0	0.113154	0	0.0241693	0.121769	0.0390022	0	0.0229927	0.442246	4.10308	0.159233	0.0393321	0	0.575495	0.0200605
ACH-000874	RS411	Lymphoid	B-Cell Acute Lymphoblastic Leukemia	B-Cell Acute Lymphoblastic Leukemia	KMT2A::AFF1	0.219865	0.0200961	0	1.13331	0	0	0	0.0181285	0.0228876	0.0436119	0.0198798	0	0	1.99297	0.882602	0.0926364	0	0.0878552	0
ACH-001735	SEMK2	Lymphoid	B-Cell Acute Lymphoblastic Leukemia	B-Cell Acute Lymphoblastic Leukemia	KMT2A::AFF1	0.0163651	0.276298	0.040323	0	0	0.0451494	0	0	0	0.021683	0	0	0.0898466	3.55041	0.477229	0.0468458	0	0.189938	0
ACH-000938	NALM6	Lymphoid	B-Cell Acute Lymphoblastic Leukemia	B-Cell Acute Lymphoblastic Leukemia	IGH::DUX4	0.176153	1.8177	0	0.0872945	0	0.142504	0.196005	0.0230594	0.0553637	0.0201629	0	0	0	4.61518	0.157824	0.187936	0	0.168977	0
ACH-000432	BV173	Lymphoid	B-Cell Acute Lymphoblastic Leukemia	B-Cell Acute Lymphoblastic Leukemia	BCR::ABL1	0.110306	2.56864	0.0255689	0	0	0.018815	0.0224346	0.0357098	0.0584246	0.129478	0.0191511	0.0222911	0.0468961	2.58313	0.0906814	0.167538	0	0.0413271	0
ACH-001669	TANOUE	Lymphoid	B-Cell Acute Lymphoblastic Leukemia	B-Cell Acute Lymphoblastic Leukemia	BCL2/MYC	0	0	0	0	0	0.0658053	0	0	0	0.0180687	0.0530335	0	0.381169	0.970095	0.213342	0	0	0.378104	0.0705199
ACH-000070	697	Lymphoid	B-Cell Acute Lymphoblastic Leukemia	B-Cell Acute Lymphoblastic Leukemia	TCF3::PBX1	6.43024	1.40443	0	3.05738	0	0.094578	0	0.0158543	0.0385022	0.0752999	0	0.0196151	0.0854423	4.67984	0.144441	0.0785866	0	0.00838649	0.0223991
ACH-000492	MUTZ5	Lymphoid	B-Cell Acute Lymphoblastic Leukemia	B-Cell Acute Lymphoblastic Leukemia	CRLF2 Ph-like, IGH::CRLF2	0.138905	0.561278	0.0933411	1.00012	0	0.038807	0	0.0411939	7.64092	0.0717613	0	4.78301	0	1.78489	0.530013	0.122194	0.00834346	0.281803	0
ACH-000728	KASUMI2	Lymphoid	B-Cell Acute Lymphoblastic Leukemia	B-Cell Acute Lymphoblastic Leukemia	TCF3::PBX1	4.84977	0.0667161	0.456894	0.5979	0	0.0542011	0.0840534	0.0306101	0.155209	0.0612771	0.0328893	0	0	1.78633	0.376557	0.0909564	0	0.386575	0.0275533
ACH-000782	SEM	Lymphoid	B-Cell Acute Lymphoblastic Leukemia	B-Cell Acute Lymphoblastic Leukemia	KMT2A::AFF1	0.272582	0.068752	0	0.0105192	0	0.210831	0	0	0.117788	0.0900526	0	0.0270748	0.0702093	4.63684	0.290927	0.107148	0	0.68032	0
ACH-000922	RCHACV	Lymphoid	B-Cell Acute Lymphoblastic Leukemia	B-Cell Acute Lymphoblastic Leukemia	TCF3::PBX1	4.86032	0	1.48857	3.268	0	0.0470064	0	0.0765413	0.0375818	0.0727507	0	0.052139	0.0983158	4.92225	0.27135	0.122573	0.0067217	0.696995	0.0114284
ACH-001106	KOPN8	Lymphoid	B-Cell Acute Lymphoblastic Leukemia	B-Cell Acute Lymphoblastic Leukemia	KMT2A::MLLT1	0.165468	0	0	0.0442682	0	0	0	0.0207674	0.0524117	0	0	0	0.0183108	0.0803739	0.178481	0	0	1.06332	0
ACH-000156	MHHCALL4	Lymphoid	B-Cell Acute Lymphoblastic Leukemia	B-Cell Acute Lymphoblastic Leukemia	CRLF2 Ph-like, IGH::CRLF2	0.173473	0.73615	0.0392774	0.047858	0	0.0498036	0	0	2.43368	0.0583013	0	0.0961485	0.295433	3.61779	0.691186	0.153233	0	0.601388	0
ACH-000032	MHHCALL3	Lymphoid	B-Cell Acute Lymphoblastic Leukemia	B-Cell Acute Lymphoblastic Leukemia	TCF3::PBX1	0.0893734	0.0714538	0.243901	4.02707	0.0192351	0.108593	0	0.0195795	0.157512	0.109346	0	0.0836328	0.0985637	4.37585	0.626079	0.0969324	0	0.305948	0
ACH-001209	TOM1	Lymphoid	B-Cell Acute Lymphoblastic Leukemia	B-Cell Acute Lymphoblastic Leukemia	BCR::ABL1	0	1.68299	0	0	0	0.0567791	0	0	0.664537	0	0	0	0	2.22172	0.24106	0.0356211	0	0	0
ACH-002643	GRANTA452	Lymphoid	B-Cell Acute Lymphoblastic Leukemia	B-Cell Acute Lymphoblastic Leukemia	BCL2/MYC	0.0149794	0.102872	0	0.00779112	0	0.0621024	0	0	0.0299108	0.0166689	0	0	0.414926	3.91685	1.16304	0.0358533	0	0.354252	0
ACH-000151	JM1	Lymphoid	B-Cell Acute Lymphoblastic Leukemia	B-Cell Acute Lymphoblastic Leukemia		0.134865	0.0898154	0	0	0	0.0367396	0	0	0.0677667	0.0372149	0.0164122	0.0380203	0.566135	4.82293	0.264711	0.04492	0	0.220043	0
ACH-000059	SUPB15	Lymphoid	B-Cell Acute Lymphoblastic Leukemia	B-Cell Acute Lymphoblastic Leukemia	BCR::ABL1	0.354431	0.23875	0.0731635	2.79928	0	0.0503666	0	0.0227101	0.585235	0.0910471	0	0.0664282	0	1.24918	0.354527	0.0686846	0	0.107208	0
ACH-003101	Z119	Lymphoid	B-Cell Acute Lymphoblastic Leukemia	B-Cell Acute Lymphoblastic Leukemia	BCR::ABL1	0	0.191158	0.127674	1.70597	0	0	0	0	3.21381	0	0	0.372818	0	2.33199	0.067892	0.101518	0	0.160002	0
ACH-003103	Z181	Lymphoid	B-Cell Acute Lymphoblastic Leukemia	B-Cell Acute Lymphoblastic Leukemia	BCR::ABL1	0	1.89298	0.0475035	0.59337	0	0	0	0	5.01556	0	0	0.0875348	0	1.60927	0.0990582	0.0414687	0	0.147012	0
ACH-002059	P30OHK	Lymphoid	B-Cell Acute Lymphoblastic Leukemia	B-Cell Acute Lymphoblastic Leukemia	MEF2D::HNRNPUL1	0	2.40638	0	0.0152735	0	0.00917229	0	0	1.88505	0	0	0.0483073	0	4.58097	0.3612	0.0585492	0	0.292678	0
ACH-000346	JVM3	Lymphoid	Mature B-Cell Neoplasms	B-Cell Prolymphocytic Leukemia		0.135111	0.172285	0.0199168	0.0102585	0	0.217186	0	0	0.247014	0.0346059	0	0	0.107115	2.27161	0.203622	0.0701406	0	0.77468	0
ACH-001411	UMUC5	Bladder/Urinary Tract	Bladder Squamous Cell Carcinoma	Bladder Squamous Cell Carcinoma		2.92087	0.123268	0.0846453	0.114955	0	0.596241	0	0.0290952	4.16119	4.85287	2.02764	2.86873	0.0107297	3.60059	0.264909	0.0261967	0	0.341579	0
ACH-000839	SCABER	Bladder/Urinary Tract	Bladder Squamous Cell Carcinoma	Bladder Squamous Cell Carcinoma		5.06211	0.135435	0.0217697	0.00574203	0	0	0	0.0235506	5.89769	4.86014	0.39212	4.41886	0.423093	2.84962	0.167533	0.107329	0	0.154788	0.0107254
ACH-001183	RT11284	Bladder/Urinary Tract	Bladder Urothelial Carcinoma	Bladder Urothelial Carcinoma		5.57961	0.143493	0.0431205	0	0	0.413218	0	0	6.87283	5.45702	5.10986	6.53245	0	3.44281	0.141038	0	0	0.959106	0
ACH-000127	SLR20	Bladder/Urinary Tract	Bladder Urothelial Carcinoma	Bladder Urothelial Carcinoma		3.82096	0.83275	0	0.0460957	0	0.0909686	0.0501659	0	0.335649	0.107024	0.0481706	0	1.93502	5.1917	0.435049	0.513261	0	0.52768	0.0204858
ACH-001409	UMUC16	Bladder/Urinary Tract	Bladder Urothelial Carcinoma	Bladder Urothelial Carcinoma		0.306526	0.160281	0	0	0	0.264608	0	0	7.79384	6.64313	1.39984	7.26202	1.82413	2.71912	1.51697	0.0663042	0.0184277	0.35708	0
ACH-001410	UMUC4	Bladder/Urinary Tract	Bladder Urothelial Carcinoma	Bladder Urothelial Carcinoma		3.88265	2.31299	0	0.0194827	0	0.112404	0.344377	5.43281	3.73132	0.136866	0.0491428	0.138953	3.04229	4.23174	0.378099	0.0272532	0	0.451999	0.0150893
ACH-001416	UMUC9	Bladder/Urinary Tract	Bladder Urothelial Carcinoma	Bladder Urothelial Carcinoma		0.522359	0	0	7.15571	0	0.563184	0	0.0342523	5.85492	3.29488	0.0688978	5.93985	2.40517	1.57747	0.0983158	0.118673	0.00823875	0.343003	0
ACH-000802	BFTC905	Bladder/Urinary Tract	Bladder Urothelial Carcinoma	Bladder Urothelial Carcinoma		4.44626	0.148593	0	0.247892	0.0195197	0.183664	0	0.0721552	5.6263	5.18693	3.81279	5.11902	2.04164	3.19535	0.421578	0.131434	0	1.24455	0
ACH-000486	KU1919	Bladder/Urinary Tract	Bladder Urothelial Carcinoma	Bladder Urothelial Carcinoma		2.89346	0.558296	0	0	0	0.0714332	0	0.0236571	3.45517	3.35909	0.0254286	0.417806	0.939799	4.04143	0.997742	0.661552	0	0.217376	0.0210575
ACH-000545	VMCUB1	Bladder/Urinary Tract	Bladder Urothelial Carcinoma	Bladder Urothelial Carcinoma		3.82655	2.10387	0	0	0	1.11093	0	0	8.62075	6.46359	3.24062	5.57363	0	2.67998	0	1.45773	0	0.609777	0
ACH-000896	647V	Bladder/Urinary Tract	Bladder Urothelial Carcinoma	Bladder Urothelial Carcinoma		0.556764	0.42781	0	5.08018	0	0.0202682	0	0	1.14707	5.29787	0.765643	0.0871777	0.0311227	3.67722	0.580649	0.0970242	0	0.481601	0.0162567
ACH-000473	RT112	Bladder/Urinary Tract	Bladder Urothelial Carcinoma	Bladder Urothelial Carcinoma		4.09362	0.100801	0	0.110353	0	0.107304	0	0.0591697	6.46548	5.74163	4.69103	6.60322	0.0161069	3.47537	0.163899	0.250808	0	1.23603	0
ACH-000566	SW1710	Bladder/Urinary Tract	Bladder Urothelial Carcinoma	Bladder Urothelial Carcinoma		3.39121	0.0838315	0	0	0	0.418607	0	0.264353	0.930915	0.989074	0.278085	0.0529514	0.0421722	3.82028	0.111001	0.0478692	0	0.451097	0
ACH-000593	BC3C	Bladder/Urinary Tract	Bladder Urothelial Carcinoma	Bladder Urothelial Carcinoma		6.97222	0.495249	0	0.0788858	0	0.311682	0	0.0361235	0.118203	4.92403	3.32479	0.0854654	1.73727	3.85024	1.5093	0.0340255	0	0.557074	0.031614
ACH-000753	JMSU1	Bladder/Urinary Tract	Bladder Urothelial Carcinoma	Bladder Urothelial Carcinoma		5.70649	0.0277033	0	3.27826	0	0.0907857	0	0.0431639	0	0.086815	0.0232468	0.0510212	0.108048	6.14426	0.240014	0.0698767	0	0.0243665	0.0181898
ACH-000142	CAL29	Bladder/Urinary Tract	Bladder Urothelial Carcinoma	Bladder Urothelial Carcinoma		4.88905	0.0440597	0.0246927	0.0147509	0	0.20561	0	0.0296183	2.09065	5.22238	2.01464	1.61203	0.0837035	3.49019	0.782999	0.296996	0	1.26761	0
ACH-000741	UBLC1	Bladder/Urinary Tract	Bladder Urothelial Carcinoma	Bladder Urothelial Carcinoma		3.98778	0.195632	0	0.295256	0	0	0	0.0676897	4.67126	3.9584	0	2.82415	2.15771	4.46761	0	0.692215	0	0.686198	0.171063
ACH-000834	UMUC1	Bladder/Urinary Tract	Bladder Urothelial Carcinoma	Bladder Urothelial Carcinoma		4.28958	1.1867	0	0.585584	0	0.237272	0	0.150918	8.88469	5.13451	3.56635	7.84669	1.36568	2.21552	0	0	0	1.02031	0
ACH-000011	253J	Bladder/Urinary Tract	Bladder Urothelial Carcinoma	Bladder Urothelial Carcinoma		7.00567	0.0272107	0.0272871	0.0397925	0	0.0543442	0	0.0329754	3.21991	0.0792054	0.0349312	0.0719425	0	2.88177	0.079585	0.114248	0	0.615036	0.0148409
ACH-000026	253JBV	Bladder/Urinary Tract	Bladder Urothelial Carcinoma	Bladder Urothelial Carcinoma		3.38824	0.0176284	0	0.10816	0.01809	0.225908	0	0.0543414	4.28591	0.169694	0.283413	0	0	3.92585	0.486562	1.15673	0	0.997501	0
ACH-001414	UMUC6	Bladder/Urinary Tract	Bladder Urothelial Carcinoma	Bladder Urothelial Carcinoma		5.26833	2.84916	0	0.00469841	0	0.0127517	0	0	7.82407	6.75489	2.69549	4.87255	2.41198	2.44914	0.137086	0.164703	0	0.54371	0
ACH-001415	UMUC7	Bladder/Urinary Tract	Bladder Urothelial Carcinoma	Bladder Urothelial Carcinoma		0.113858	0.0307598	0	5.00264	0	0.679499	0	0.0191838	5.48258	4.73084	0.0200875	2.2852	0	3.69724	1.26441	0.0631163	0	0.812219	0.0773209
ACH-001412	UMUC10	Bladder/Urinary Tract	Bladder Urothelial Carcinoma	Bladder Urothelial Carcinoma		4.2252	0.0330106	0.0163437	1.83583	0	0.336118	0	0	1.53387	5.80262	0.606298	0.333979	2.31322	4.53547	0.51768	0.159114	0	0.635529	0
ACH-001413	UMUC11	Bladder/Urinary Tract	Bladder Urothelial Carcinoma	Bladder Urothelial Carcinoma		5.82518	2.95601	0	0	0	0.0431835	0	0.0194557	1.13985	1.12482	0.019978	0.0360391	2.89444	5.2739	0.158228	0.0634919	0.00890993	0.0371671	0.0625376
ACH-001407	UMUC13	Bladder/Urinary Tract	Bladder Urothelial Carcinoma	Bladder Urothelial Carcinoma		5.4249	1.35699	0	0.0125286	0	0	0	0	2.67024	0.0433221	0.0168414	0.0276778	2.29616	5.05907	0.0302895	0.314154	0	0.229099	0
ACH-000724	HT1376	Bladder/Urinary Tract	Bladder Urothelial Carcinoma	Bladder Urothelial Carcinoma		3.34498	0.343499	0.12066	7.59855	0	0.140607	0	0.0189403	6.06687	6.35301	4.81841	4.39441	1.72231	3.09716	0.447978	0.214444	0.0812251	0.818005	0.0161197
ACH-000547	HT1197	Bladder/Urinary Tract	Bladder Urothelial Carcinoma	Bladder Urothelial Carcinoma		3.41839	0.0246828	0	7.78132	0	0.0622709	0	0	1.77478	5.81024	0.919686	0.0224545	0.020729	3.34875	0.92909	0.0830404	0	1.32145	0
ACH-000522	UMUC3	Bladder/Urinary Tract	Bladder Urothelial Carcinoma	Bladder Urothelial Carcinoma		6.90082	1.8007	0.0932383	0.00884397	0	0.0427606	0	0.0402809	0.879681	0.144882	0.0221902	0	1.03376	5.52483	0.285257	0.119995	0	0.00722278	0.0167331
ACH-000384	SW780	Bladder/Urinary Tract	Bladder Urothelial Carcinoma	Bladder Urothelial Carcinoma		4.19117	0.394029	0.0150964	0.0640275	0	0.550233	0	0.0467271	5.44566	5.94738	5.3045	5.629	2.47363	3.72982	0.470757	0.417107	0	2.08217	0
ACH-000396	J82	Bladder/Urinary Tract	Bladder Urothelial Carcinoma	Bladder Urothelial Carcinoma		6.18677	0.106607	0.0186199	1.54258	0	0.069232	0	0.0393307	0.0160627	0.543771	0	0.024402	1.38721	4.65434	0.602738	0.0346918	0.0220041	0.0917432	0
ACH-000242	RT4	Bladder/Urinary Tract	Bladder Urothelial Carcinoma	Bladder Urothelial Carcinoma		4.59806	0.359188	0	0.065644	0	0.13162	0	0.146388	6.37156	5.13509	1.86843	7.14987	2.08585	3.9248	0.0342383	0.373876	0	1.62143	0
ACH-000018	T24	Bladder/Urinary Tract	Bladder Urothelial Carcinoma	Bladder Urothelial Carcinoma		5.33044	1.7236	0.0777079	0	0	0.147945	0	0.0409443	0.295826	0.191649	0	0	0.478889	5.46283	1.14901	0.0339452	0	0.410229	0
ACH-000720	TCCSUP	Bladder/Urinary Tract	Bladder Urothelial Carcinoma	Bladder Urothelial Carcinoma		5.99764	0	0.0444683	0.418239	0	0.161396	0	0.0476166	0.274842	0.672544	0.146318	0.0292903	0	4.69904	1.05031	0.158094	0.025936	1.12064	0.080423
ACH-000905	5637	Bladder/Urinary Tract	Bladder Urothelial Carcinoma	Bladder Urothelial Carcinoma		5.50084	0.23193	0	0.20864	0	0.0667092	0.0244176	0.0216261	5.41136	6.65878	0.992897	3.33003	0.925728	5.64558	0.489706	0.101161	0	0.32595	0
ACH-000862	KMBC2	Bladder/Urinary Tract	Bladder Urothelial Carcinoma	Bladder Urothelial Carcinoma		3.58463	0.033948	0.025525	0.158616	0	0.406188	0	0.225855	5.2984	5.12359	4.29737	5.64704	1.5871	3.99903	0.229064	0.0872021	0	0.982745	0
ACH-000349	HCC1500	Breast	Breast Ductal Carcinoma In Situ	Breast Ductal Carcinoma In Situ	luminal ER, PR+	7.56741	0.448827	0.236403	0.0303742	0	0.351908	0	0.0766631	0.0585396	0.505999	0.172385	0.0636451	0	0.137964	0.336218	0.803984	0	1.50912	0
ACH-000624	HCC1806	Breast	Breast Ductal Carcinoma In Situ	Breast Ductal Carcinoma In Situ	Basal A TNBC	4.01522	1.60791	0.00965245	0.0160755	0	0.152992	0	0.0406779	3.94309	4.29933	1.65411	3.79738	0.0298218	2.90883	0.239488	0.172438	0	0.563084	0.0272829
ACH-000859	HCC1954	Breast	Breast Ductal Carcinoma In Situ	Breast Ductal Carcinoma In Situ	Basal A HER2+	1.07497	0.0480994	0	2.18696	0	0.762555	0	0.187758	4.2249	4.65149	0.139978	1.41476	0.154881	3.75786	0.601457	0.985759	0	1.08112	0.0632268
ACH-000725	HCC202	Breast	Breast Ductal Carcinoma In Situ	Breast Ductal Carcinoma In Situ	HER2+	0.376804	0.0130062	0	0.262547	0	0.51374	0	1.09793	0.0713906	0.024765	0.0389334	0	0	0.554196	0.192319	1.71837	0	0.460911	0.0165291
ACH-000755	HCC2218	Breast	Breast Ductal Carcinoma In Situ	Breast Ductal Carcinoma In Situ	HER2+	0.181147	0.00868193	0.044229	0.0881579	0	0.0858488	0	0.293436	0.0756244	0.513397	0.129385	0.0688483	0.0812742	0.120482	0.196301	0.985596	0	0.24633	0.00596905
ACH-001662	SNU2372	Breast	Invasive Breast Carcinoma	Breast Invasive Cancer, NOS	TNBC	2.10821	0.0428208	0	0.620265	0.0534937	0	0	2.7789	0.77339	0.268009	0.0155176	0.708486	0	0.75885	0.773916	0.0931099	0	0.380033	0
ACH-000288	BT549	Breast	Invasive Breast Carcinoma	Breast Invasive Carcinoma, NOS	Basal B TNBC	7.31542	0.332652	0	0.0216389	0.0160441	0.0897056	0	0.0340579	0.207813	0.0798075	0.0356872	0.0682071	0.0742944	4.26391	1.11676	0.0255973	0.00820575	0.0991861	0.0426836
ACH-000148	HS578T	Breast	Invasive Breast Carcinoma	Breast Invasive Carcinoma, NOS	Basal B TNBC	7.98497	0.115033	0.097271	0.2079	0	0.0817909	0	0.0529319	0.0596668	0.184278	0.0554372	0	0	4.06787	0.50894	0	0	0.295265	0
ACH-000573	MDAMB436	Breast	Invasive Breast Carcinoma	Breast Invasive Carcinoma, NOS	Basal B TNBC	0.603578	0.682554	0.0678507	0.0103731	0	0.19261	0	0.042853	1.7129	0.578983	0.0276481	0.0871505	0	3.46009	1.40845	0.139896	0	0.433284	0
ACH-002401	21MT2	Breast	Invasive Breast Carcinoma	Breast Invasive Ductal Carcinoma	HER2+	2.57536	0.482904	0	2.66542	0	0.00566874	0	0.0458469	7.60676	5.60454	3.4128	4.49768	0	2.90089	0.378584	2.64376	0	0.783338	0
ACH-002399	21NT	Breast	Invasive Breast Carcinoma	Breast Invasive Ductal Carcinoma	HER2+	0.128417	0.153611	0.0484008	4.66738	0	0.331555	0.0590756	0	2.79404	5.6906	1.40863	0.194736	0.457451	3.97037	0.529794	1.24689	0	0.393838	0
ACH-000536	BT20	Breast	Invasive Breast Carcinoma	Breast Invasive Ductal Carcinoma	Basal A TNBC	0.128861	0	0.139741	7.35802	0	0.38669	0	0.0148394	2.19702	3.75446	0.0611153	0	0.146671	4.15843	0.536224	0.144503	0	0.692073	0.109815
ACH-000927	BT474	Breast	Invasive Breast Carcinoma	Breast Invasive Ductal Carcinoma	ER+, PR+, HER2+	0.286245	0.181015	0.0683227	0.0446026	0	0.0810069	0	0.0860799	0.448588	0.0724681	0.113724	0	0.0506368	0.487631	0.226864	0.187058	0	0.944473	0.058764
ACH-000818	BT483	Breast	Invasive Breast Carcinoma	Breast Invasive Ductal Carcinoma	luminal ER+, PR+, HER2+	1.6885	0.632903	0.0556816	0.0697517	0	0.202795	0	0.373121	0.870514	0.335259	0.036056	0.0817091	0.0988494	0.648729	0.444615	0.787856	0	2.23522	0
ACH-000902	CAL148	Breast	Invasive Breast Carcinoma	Breast Invasive Ductal Carcinoma	luminal HER2+	0.153262	0.007451	0	0	0	0.124921	0	1.89518	0.156402	0.0443466	0.0232412	0	0.0379515	3.83104	0.610819	1.31774	0.00627217	0.292031	0.0295292
ACH-000857	CAL851	Breast	Invasive Breast Carcinoma	Breast Invasive Ductal Carcinoma	basal TNBC	1.16381	0.0109588	1.02566	3.77782	0	0.11575	0.0130134	0.0619628	4.17295	4.87002	1.69405	1.29301	0.116033	3.1033	0.335731	0.350286	0	0.296647	0.0089386
ACH-000330	EFM19	Breast	Invasive Breast Carcinoma	Breast Invasive Ductal Carcinoma	luminal ER+, PR+, HER2+	0.965924	0	0	0.130048	0	0.207594	0	0.0881592	1.34278	2.62396	0.248072	0	0.105016	0.16096	0.490175	0.514966	0	1.30687	0.0167873
ACH-000374	HCC1143	Breast	Invasive Breast Carcinoma	Breast Invasive Ductal Carcinoma	Basal A TNBC	0.29292	0.569632	0.174933	0.168356	0	0.106177	0	0.0801692	4.59901	4.88445	0.745454	1.91906	0.0189432	6.1429	0.809304	1.40872	0	0.320013	0.319059
ACH-000111	HCC1187	Breast	Invasive Breast Carcinoma	Breast Invasive Ductal Carcinoma	Basal A TNBC	0.317966	0.0204972	0.0765878	4.65911	0.0398838	0.415383	0	0.119047	1.94135	0.67567	0.105476	0.717593	0.106146	4.8085	1.32085	0.363715	0.323196	0.95867	0
ACH-000699	HCC1395	Breast	Invasive Breast Carcinoma	Breast Invasive Ductal Carcinoma	Basal B TNBC	3.25291	0.322453	0	1.43415	0	0	0	0	1.49749	0.876553	0	0	0	3.43238	0.861188	0.446033	0	0.748176	0.10866
ACH-000277	HCC1419	Breast	Invasive Breast Carcinoma	Breast Invasive Ductal Carcinoma	HER2+	0.126135	0.0191553	0	0.0287672	0	0.168026	0	0.387453	0.150256	0.104099	0	0.0203194	0.40986	1.18722	0.270223	1.65329	0	0.708515	0
ACH-000930	HCC1569	Breast	Invasive Breast Carcinoma	Breast Invasive Ductal Carcinoma	Basal A HER2+	0.190408	0.544364	0.0905825	0.504758	0	0	0	0.0576485	3.98558	0.136786	0.0410663	0	0.0490787	4.12295	0.572342	1.21877	0	0.320745	0
ACH-000196	HCC1599	Breast	Invasive Breast Carcinoma	Breast Invasive Ductal Carcinoma	Basal A TNBC	0.140094	0.493331	0	0.0414659	0	0.0397631	0	0.0324775	2.06084	0.0838519	0	2.133	0.377929	5.12673	0.664671	3.25973	0	1.43692	0.0520611
ACH-000223	HCC1937	Breast	Invasive Breast Carcinoma	Breast Invasive Ductal Carcinoma	Basal A TNBC	0.39951	0.00608973	0.150744	4.92317	0	0.414093	0	0.0371882	0.367106	4.55606	4.73939	0.0445452	0.0532532	3.28591	0.969103	0.525527	0	1.17196	0.0316888
ACH-000691	HCC2157	Breast	Invasive Breast Carcinoma	Breast Invasive Ductal Carcinoma	Basal A TNBC	0.236091	1.04358	0	0.232015	0.0332841	0.1287	0	0	0.974637	1.76159	0	0.345287	0.22765	0.14103	0.197862	2.0699	0	0.258488	0.0535549
ACH-000276	HCC38	Breast	Invasive Breast Carcinoma	Breast Invasive Ductal Carcinoma	Basal A TNBC	1.8675	0.14044	0.133168	0.176828	0	0.23582	0	0.0214243	6.75239	2.88261	0.0448179	5.04605	0.135208	5.34878	0.327966	3.03691	0.189392	1.66344	0.18784
ACH-000668	HCC70	Breast	Invasive Breast Carcinoma	Breast Invasive Ductal Carcinoma	Basal A TNBC	0.18226	0.0281094	0.0754724	0.337596	0	0.643474	0	0.0461739	1.46128	5.40891	0.620141	0.108978	0.235841	2.41591	0.401652	1.88184	0	0.977218	0.0435895
ACH-000643	HDQP1	Breast	Invasive Breast Carcinoma	Breast Invasive Ductal Carcinoma	Basal A TNBC	1.34511	0.0780004	0.0991363	5.03886	0	0.129418	0	0.0516714	2.06021	4.42605	1.82792	0.984779	0	3.1111	0.330791	0.26464	0.00769211	0.632284	0
ACH-000721	HMC18	Breast	Invasive Breast Carcinoma	Breast Invasive Ductal Carcinoma	Basal B TNBC	3.19541	0.834227	0.0150736	0.00768206	0	0	0	0	0.0364035	0.0885093	0.291767	0	0	3.80758	0.184068	0.055322	0	0.189291	0
ACH-000711	JIMT1	Breast	Invasive Breast Carcinoma	Breast Invasive Ductal Carcinoma	Basal A HER2+	0.213392	2.64612	0	7.21476	0	0.225513	0	0	0	5.14173	2.36678	0	0	3.48854	0.35061	0	0	0.38752	0
ACH-000621	MDAMB157	Breast	Invasive Breast Carcinoma	Breast Invasive Ductal Carcinoma	Basal B TNBC	5.52646	0.53877	0.178815	0.00963669	0.114941	0.315576	0	0.0200776	0.1179	0.402521	0.144938	0	0.0157759	4.27493	1.14587	0.301892	1.33672	0.740578	0
ACH-000759	MDAMB175VII	Breast	Invasive Breast Carcinoma	Breast Invasive Ductal Carcinoma	ER+, PR+, HER2+	0.363991	0.0125801	0.0627614	4.75028	0.0194827	0.0954181	0	0.901501	2.93206	0.58442	0.321686	0	0.0156303	1.18822	0.173007	0.938271	0	1.27047	0.0166589
ACH-001819	MFM223	Breast	Invasive Breast Carcinoma	Breast Invasive Ductal Carcinoma	luminal ER, PR+	0.536791	0	0	0.321702	0	0.0978211	0	0.402884	0.287732	0	0.0501924	0	0	0.106472	0.392362	1.20607	0	1.08254	0
ACH-001388	SUM102PT	Breast	Invasive Breast Carcinoma	Breast Invasive Ductal Carcinoma	TNBC	2.29419	0.189938	0	0.90389	0	0.263478	0	0	4.14688	3.39658	1.05936	0.0194173	0	0.159854	0.101257	0.122056	0	0	0
ACH-001389	SUM1315MO2	Breast	Invasive Breast Carcinoma	Breast Invasive Ductal Carcinoma	TNBC	8.65681	0.751185	0	0.0125143	0	0.310968	0	0	0.236883	0.0238316	0	0	0	5.84746	0.246419	0.19795	0	0.0213774	0.240397
ACH-001390	SUM149PT	Breast	Invasive Breast Carcinoma	Breast Invasive Ductal Carcinoma	Basal B TNBC	0.102818	0.37967	0.304565	0.291937	0	0.017225	0	0	1.02767	5.73801	1.17523	0.0777967	0	2.30272	0.587265	0.891073	0.0146866	0.135821	0
ACH-000147	T47D	Breast	Invasive Breast Carcinoma	Breast Invasive Ductal Carcinoma	luminal ER, PR+	1.51322	0.160706	0.0358998	0.0538954	0	0.123062	0	0.198485	0.97455	0.371956	0	0.325538	0	3.46745	0.174631	0.77908	0	1.64646	0
ACH-000097	ZR751	Breast	Invasive Breast Carcinoma	Breast Invasive Ductal Carcinoma	luminal ER, PR+	0.995003	0	0.460579	0.155905	0	0.161741	0	2.39354	0.324503	0.19456	0.0450081	0.156234	0.110151	2.90196	0.654827	1.79269	0	0.874096	0.0696967
ACH-001419	VP229	Breast	Invasive Breast Carcinoma	Breast Invasive Ductal Carcinoma		0	0.109667	0	5.75354	0	0.255555	0	0.104013	3.56717	4.83974	1.76066	0.0975677	0	2.21863	0.175195	1.77863	0.0485905	1.383	0.0303149
ACH-001705	VP267	Breast	Invasive Breast Carcinoma	Breast Invasive Ductal Carcinoma	ER-, PR-	0	0.0181271	0.0241239	5.62068	0	0.109379	0	0	0.331591	5.40696	3.50541	0.0424188	0.0196635	2.15873	0.441974	0.208379	0.0137224	1.14087	0
ACH-002499	UACC3199	Breast	Invasive Breast Carcinoma	Breast Invasive Ductal Carcinoma	HER2+	2.04159	1.12229	0	3.61201	0	0	0	0	4.08446	2.08641	0.163434	0.623681	0.159562	4.20619	3.13451	1.27312	0.0604016	0.346801	0
ACH-002921	BCK4	Breast	Invasive Breast Carcinoma	Breast Invasive Lobular Carcinoma		8.66302	0	0.0387283	0	0	0.096784	0	0.497549	0	0.0164778	0	0	0	0.048292	0.108504	1.97903	0	1.79683	0
ACH-000783	CAMA1	Breast	Invasive Breast Carcinoma	Breast Invasive Lobular Carcinoma	luminal ER+, PR+, HER2+	0.346031	0.122482	0	0.05651	0	0.110892	0	0.431048	1.27013	0.101809	0.0303234	0.0174188	0.076648	0.259087	0.0894507	0.643365	0	2.19715	0.0129862
ACH-000044	MDAMB134VI	Breast	Invasive Breast Carcinoma	Breast Invasive Lobular Carcinoma	luminal ER+	0.143771	0.136636	0	0.108694	0	0.0933249	0	0.0844956	0.0411294	1.04281	0.0309533	0	0.0646194	0.126783	0.678085	0.747232	0	0.933705	0
ACH-001395	SUM44PE	Breast	Invasive Breast Carcinoma	Breast Invasive Lobular Carcinoma	luminal ER+	5.15476	0	0	0.0345285	0	0	0	0.215561	0.0165263	0	0	0	0	0	0.587019	1.74862	0	0.195592	0
ACH-000568	UACC812	Breast	Invasive Breast Carcinoma	Breast Invasive Lobular Carcinoma	luminal ER+, PR+, HER2+	0.526398	0.192905	0	0.0445928	0	0	0	0.333657	0.396814	0.646303	0	0.0816096	0.0854423	2.44874	0	0	0	2.92292	0
ACH-000554	UACC893	Breast	Invasive Breast Carcinoma	Breast Invasive Lobular Carcinoma	HER2+	0.187827	0.0163951	0	2.00082	0	0.0951993	0	0.133337	0.088124	0.150188	0.0848018	0.0165391	0.168371	0.144985	0.261984	1.27824	0	0.536549	0
ACH-000828	ZR7530	Breast	Invasive Breast Carcinoma	Breast Invasive Lobular Carcinoma	ER+, PR+, HER2+	0.257595	0.023816	0.0294529	0.0178521	0	0.162693	0	1.26068	3.20455	0.101762	0	1.21091	0.193019	0.079701	0.393528	1.50982	0	0.393426	0
ACH-001683	UACC3133	Breast	Invasive Breast Carcinoma	Breast Invasive Lobular Carcinoma	ER+, HER2+	0.0650346	0	0	0.172039	0	0	0	4.06846	0.0664364	1.02096	0.246826	0	0.0222925	0	0.552387	1.79111	0	0.661552	0
ACH-001820	COLO824	Breast	Breast Neoplasm, NOS	Breast Neoplasm, NOS	HER2+	0	0.879725	0	0.093859	0	0	0	0	3.59751	0.907132	0	0.764429	2.03876	4.23939	0.107369	1.81558	0	0.474538	0
ACH-000280	SNU840	Ovary/Fallopian Tube	Ovarian Epithelial Tumor	Brenner Tumor, Malignant		0.82653	0.0264984	0.0945712	5.64985	0	0.179273	0	0.0593996	3.31206	5.79698	1.07038	1.68018	1.14217	3.51032	0.363703	0.28539	0	1.11301	0
ACH-001449	BL2	Lymphoid	Mature B-Cell Neoplasms	Burkitt Lymphoma		0.0508067	0	0	0	0	0.02664	0	0	0	0	0	0	0.13994	3.09306	0	0.180918	0	0.438355	0
ACH-000245	BL41	Lymphoid	Mature B-Cell Neoplasms	Burkitt Lymphoma		0.185075	0.0105851	0	0.0240813	0	0.132306	0	0.0626702	0.104978	0.10906	0.0503707	0	0.0550818	3.42026	0.0962807	0.189967	0.00907911	0.033177	0.0387494
ACH-000402	BL70	Lymphoid	Mature B-Cell Neoplasms	Burkitt Lymphoma		0.178587	0.0101812	0	0	0	0.00905473	0.0414533	0.0408153	0.0363331	0.0475593	0.0156774	0	0.0826767	3.77374	0.386069	0.0761609	0	0.0412542	0.0374441
ACH-001493	DOGUM	Lymphoid	Mature B-Cell Neoplasms	Burkitt Lymphoma		2.39261	0.00978572	0	0	0	0	0	0	0	0	0	0	0	3.45435	0.464519	0.142496	0	1.34296	0
ACH-001503	GUMBUS	Lymphoid	Mature B-Cell Neoplasms	Burkitt Lymphoma		0	0	0	0	0	0.0741245	0	0	0	0	0	0	0.0505895	4.15453	0.049621	0.0524827	0	0.370775	0
ACH-001450	BLUE1	Lymphoid	Mature B-Cell Neoplasms	Burkitt Lymphoma		0	0	0	0	0	0.0161682	0	0	0	0	0	0	0.346217	2.17738	0.113824	0	0	0	0
ACH-001492	DOGKIT	Lymphoid	Mature B-Cell Neoplasms	Burkitt Lymphoma		0	0.211237	0	0	0	0.0411168	0	0	0	0	0	0	0	4.40184	0	0.0869101	0	0.344052	0
ACH-001447	BJAB	Lymphoid	Mature B-Cell Neoplasms	Burkitt Lymphoma		0	4.16043	0	0	0	0	0.493727	0	0	0	0.0890045	0	0	3.02043	0.1967	1.52386	0	0	0
ACH-000786	DAUDI	Lymphoid	Mature B-Cell Neoplasms	Burkitt Lymphoma		0.070109	0	0.0489239	0.0190243	0	0.23109	0.071856	0.0131006	0.0314079	0.0738175	0.0416635	0.0159785	0.0108428	0.98549	0.109319	0.544883	0	0	0
ACH-000567	ST486	Lymphoid	Mature B-Cell Neoplasms	Burkitt Lymphoma		1.03413	0.00620753	0	0.00964242	0	0	0	0.0868992	0.387078	0.191847	0.0484148	0.0375748	0	3.94768	0	0.900958	0	0	0
ACH-000440	CA46	Lymphoid	Mature B-Cell Neoplasms	Burkitt Lymphoma		0.182399	0.00555377	0.0809837	0	0.0351411	0.0953209	0.0498468	0.0652676	0.11155	0.152923	0.0488053	0.0219075	0.185983	2.13982	0.313165	1.16222	0	0.5789	0.014231
ACH-000162	GA10	Lymphoid	Mature B-Cell Neoplasms	Burkitt Lymphoma		0.171276	0.00787147	0	0	0	0.145087	0.0340833	0.0359856	0.0592514	0.0592044	0	0.0571231	0.16266	4.37678	0.322383	0.0420587	0	0.266572	0.00986023
ACH-000877	EB1	Lymphoid	Mature B-Cell Neoplasms	Burkitt Lymphoma		0.14152	0	0.032067	0	0	0	0	0.0693626	0.0550165	0.151357	0.1278	0.0831575	0.12423	2.83449	0.282632	0.573298	0	0.504493	0.0137581
ACH-001064	EB2	Lymphoid	Mature B-Cell Neoplasms	Burkitt Lymphoma		0.0742944	0	0.0773483	0	0	0	0.0763881	0.264374	0	0.116688	0.435135	0	0.40574	2.47145	0.430628	1.0752	0	0.152555	0
ACH-000707	P3HR1	Lymphoid	Mature B-Cell Neoplasms	Burkitt Lymphoma		0.168524	0.0165363	0	0	0	0.0882285	0.0445816	0.00610984	0.0384039	0.0136995	0	0.0668566	3.80931	3.64289	0.172601	0.157428	0	0.0273607	0
ACH-000944	NAMALWA	Lymphoid	Mature B-Cell Neoplasms	Burkitt Lymphoma		0.12428	0.00481632	0.0453227	0.013468	0	0.0531906	0	0.0273919	0.0506368	0.0445704	0	0.025671	0	3.94912	0.246091	0.24894	0	0.345865	0
ACH-002055	TL1	Lymphoid	Mature B-Cell Neoplasms	Burkitt Lymphoma		0.0112723	0.0108271	0	0	0	0	0	0	0	0	0	0	0.183348	1.3498	0.13151	0.441525	0	0.0800109	0
ACH-001650	SISO	Cervix	Cervical Adenocarcinoma	Cervical Adenocarcinoma		0.0667918	0.0387326	0.0277387	0	0	0.0439856	0	0.0981244	4.10783	5.14932	0.55307	0.0271739	2.19859	4.16225	1.91403	0.137035	0.00804795	0.436321	0
ACH-001525	HT3	Cervix	Cervical Adenocarcinoma	Cervical Adenocarcinoma		2.5992	0.165373	0	0.698003	0	0.096467	0	0	6.03707	4.90233	0.826669	4.05821	2.37154	3.18933	0.166963	0.0906556	0	0.739455	0
ACH-001335	C4II	Cervix	Cervical Squamous Cell Carcinoma	Cervical Squamous Cell Carcinoma		0.46164	0.223811	0.30319	5.67237	0	0.314884	0	0	1.63833	5.75144	2.11639	0	0.0588914	2.61815	0.270678	0.045791	0	0.496617	0
ACH-000490	SF767	Cervix	Cervical Squamous Cell Carcinoma	Cervical Squamous Cell Carcinoma		6.47523	1.94786	0	0.00843956	0.0179647	0.449684	0.0207831	0.0698932	7.35884	5.10144	2.3793	8.26179	0.179889	2.33866	0.473779	0.146173	0	1.20926	0
ACH-001402	SW756	Cervix	Cervical Squamous Cell Carcinoma	Cervical Squamous Cell Carcinoma		0.123121	2.05033	0.107463	0.00731895	0	0.0844875	0	0	1.62875	2.66113	0.0196165	0.0229813	0	4.62616	0.591937	0.260464	0	0.942307	0
ACH-001336	CASKI	Cervix	Cervical Squamous Cell Carcinoma	Cervical Squamous Cell Carcinoma		0.910043	1.08229	0.068785	4.42708	0	0.0267434	0	0.0142724	0.450307	5.33934	0.814404	0.0279325	0	3.51048	0.286835	0	0	0.646872	0.0422675
ACH-001334	C4I	Cervix	Cervical Squamous Cell Carcinoma	Cervical Squamous Cell Carcinoma		0	0.332294	0.232254	1.18211	0	0.615939	0	0	0.912973	5.9656	4.61478	0.120272	0	3.82642	0.162732	0.101158	0	0.161283	0
ACH-001333	C33A	Cervix	Cervical Squamous Cell Carcinoma	Cervical Squamous Cell Carcinoma		9.98167	3.52505	0	0.0578717	0	0.0874384	0	0.0146766	0.504472	0.0236514	0	0.0186356	0	4.41774	0.331014	0.0515545	0.163611	0.0150993	0.124785
ACH-001360	MS751	Cervix	Cervical Squamous Cell Carcinoma	Cervical Squamous Cell Carcinoma		0.356997	0.0743725	0.0384376	0.499339	0	0.0412304	0	0	0.670539	5.27124	0.996393	0.0627282	0.049292	0.340255	1.07414	0.242334	0.102243	1.35545	0
ACH-000556	SIHA	Cervix	Cervical Squamous Cell Carcinoma	Cervical Squamous Cell Carcinoma		0.139175	0.192853	0.121866	2.6027	0	0.224745	0	0.0816396	0.241861	3.70206	0.0848807	0	0.338017	0.796109	1.02051	0	0	0.957551	0
ACH-001651	SKGI	Cervix	Cervical Squamous Cell Carcinoma	Cervical Squamous Cell Carcinoma		3.27749	0.263495	0.039648	0	0	0.108927	0	0	1.06769	5.21054	0.511815	0	0	3.36295	1.3562	0.072597	0	0.963422	0.0632724
ACH-001652	SKGII	Cervix	Cervical Squamous Cell Carcinoma	Cervical Squamous Cell Carcinoma		0.819502	1.18372	0	0.650793	0	0.0632627	0	0	0.697396	4.50175	1.10368	0	0	4.41706	0.606058	0	0	0.911159	0.209354
ACH-001451	BOKU	Cervix	Cervical Squamous Cell Carcinoma	Cervical Squamous Cell Carcinoma		4.74211	0.0362487	0	0.0243197	0	0.083404	0	0	0.944455	2.45714	0	0	0	4.60867	1.12846	0	0	1.50339	0
ACH-001515	HCS2	Cervix	Cervical Squamous Cell Carcinoma	Cervical Squamous Cell Carcinoma		0.0431009	0.119286	0	1.09891	0	0.258993	0	0	4.08145	5.26035	0.0389587	1.14559	3.20872	2.9876	0.524063	0.101493	0	0.951929	0
ACH-002020	SKGIIIA	Cervix	Cervical Squamous Cell Carcinoma	Cervical Squamous Cell Carcinoma		0	0.387776	0	0.393025	0	0.0367846	0	0.028074	0.382046	4.01167	0.399399	0.0545346	0	2.50462	1.86639	0	0	2.64258	0
ACH-002647	CCC5	Biliary Tract	Intraductal Papillary Neoplasm of the Bile Duct	Cholangiocarcinoma		0	0.118227	0	0.0615536	0	0.287349	0	0	0.262733	5.07454	2.34446	0.169652	0	1.61408	0.641823	0.178797	0	0.394938	0
ACH-000418	SW1353	Bone	Chondrosarcoma	Chondrosarcoma		7.39903	0.997353	0.328838	0.960345	0	0.773686	0.0600986	0.0906177	0.326743	0.716398	0.131443	0.121627	0	4.52462	0.768182	0.927646	0.014581	1.22883	0
ACH-001150	OUMS27	Bone	Chondrosarcoma	Chondrosarcoma		7.69609	0.0115801	0.0324267	0	0	0	0	0	0.120498	0.136349	0.0632668	0	0	3.47015	1.62459	0.0579909	0	1.00836	0.0478845
ACH-003226	UCH11R	Bone	Chordoma	Chordoma		5.53485	1.76947	0	0	0	0.0363317	0	0.210492	7.56414	0.0483073	0	0	0	0.590999	1.04729	0.150508	0	0.377044	0
ACH-003227	UCH17M	Bone	Chordoma	Chordoma		6.95438	0.00634973	0	0.0463849	0	0.267004	0	0.214998	5.67483	0.327516	0	0	0	2.43599	2.69801	0.24227	0	0.0917919	0
ACH-001529	JAR	Uterus	Gestational Trophoblastic Disease	Choriocarcinoma		4.09482	0	0	7.61335	0	0.0742191	0	0.0542497	0	0.0556344	0.0283117	0	1.50032	3.53272	0.892126	0.0657929	0	0	0.0163537
ACH-001530	JEG3	Uterus	Gestational Trophoblastic Disease	Choriocarcinoma		1.04243	0.0153306	0	2.36407	0	0.0652635	0	0	0.0348045	0	0	0	2.97843	2.63427	0.600956	0.0762458	0	0.318066	0
ACH-002021	T3M3	Uterus	Gestational Trophoblastic Disease	Choriocarcinoma		5.31076	0.972962	0	7.70538	0	0	0	0	1.39564	0.0746616	0	0	3.50526	1.78525	0.935187	0.141069	0	1.85927	0
ACH-000405	MEC1	Lymphoid	Mature B-Cell Neoplasms	Chronic Lymphocytic Leukemia/Small Lymphocytic Lymphoma		0.188741	0.154876	0.0450501	0	0	0.200096	0	0.195278	0.297774	0.023623	0.0403496	0.216543	0.104068	3.20511	0.0741204	0.180461	0	0.230299	0
ACH-001634	PGA1	Lymphoid	Mature B-Cell Neoplasms	Chronic Lymphocytic Leukemia/Small Lymphocytic Lymphoma		0.216912	2.3405	0	0	0	0	0	0.0956193	0	0.018637	0	0	0	2.21784	0.301885	0	0	0	0
ACH-001707	WAOSEL	Lymphoid	Mature B-Cell Neoplasms	Chronic Lymphocytic Leukemia/Small Lymphocytic Lymphoma		0	0.0190101	0	0	0	0	0	0.0152463	0.478443	0	0	0.0291815	0	0.290374	0.08633	0.0913925	0	0.506238	0
ACH-001484	CI	Lymphoid	Mature B-Cell Neoplasms	Chronic Lymphocytic Leukemia/Small Lymphocytic Lymphoma		0.15445	0.205132	0.0251124	0	0	0	0	0	0.0789991	0	0	0.0452277	0.0734994	1.88017	0.113062	0	0	0.194373	0
ACH-002475	HAP1	Myeloid	Myeloproliferative Neoplasms	Chronic Myeloid Leukemia, BCR-ABL1+	BCR::ABL1	1.60126	1.48788	0	0	0.0164193	0.118078	0.0414224	0	3.00263	0	0	2.05452	0.0125115	4.1481	0.24412	0.202904	0	0.126702	0
ACH-000241	JK1	Myeloid	Myeloproliferative Neoplasms	Chronic Myeloid Leukemia, BCR-ABL1+	BCR::ABL1	3.98541	0	1.80867	1.28052	0	0	0	0.0235023	0.0335421	0.180131	0.166848	0	0.324486	0.102783	0.293139	0.0756969	0.0121882	0.0897558	0
ACH-001573	MOLM1	Myeloid	Myeloproliferative Neoplasms	Chronic Myeloid Leukemia, BCR-ABL1+		5.68681	0.915162	0.0164949	0.0969473	0	0.0482515	0	0	1.66119	0	0	0.540658	0.0876326	0.063086	0.463967	0.30734	0	0.326858	0
ACH-000321	MOLM6	Myeloid	Myeloproliferative Neoplasms	Chronic Myeloid Leukemia, BCR-ABL1+	BCR::ABL1	0.116073	0.0216361	0	0	0	0.110541	0	0.0130163	0.0511006	0.0835633	0	0.011122	0.0212594	0.353923	0.469372	0.105792	0	0.710794	0
ACH-000462	NALM1	Myeloid	Myeloproliferative Neoplasms	Chronic Myeloid Leukemia, BCR-ABL1+	BCR::ABL1	0.209306	1.57742	0	1.51427	0	0.0548221	0	0	0.172089	0.055004	0	0.0671279	0.231881	1.8081	0.417291	0.157105	0	0.243022	0
ACH-000920	CMLT1	Myeloid	Myeloproliferative Neoplasms	Chronic Myeloid Leukemia, BCR-ABL1+	BCR::ABL1; TCR::MYB	0.276192	2.65925	0.0671789	0.0523547	0	0.0920775	0	0.109617	0.821164	0.169677	0.0194059	4.03503	0.324725	3.75897	2.02324	0.587367	0	1.88262	0.0307146
ACH-000295	EM2	Myeloid	Myeloproliferative Neoplasms	Chronic Myeloid Leukemia, BCR-ABL1+		0.169295	3.51882	0	0.00724574	0	0.0318779	0	0.0725778	2.80138	0.0363767	0	0	0.0485612	0.0968474	0.299086	0	0.00804651	0.720945	0.0119278
ACH-000301	LAMA84	Myeloid	Myeloproliferative Neoplasms	Chronic Myeloid Leukemia, BCR-ABL1+	BCR::ABL1	0.227758	0.212817	1.19261	0.0432465	0	0.0152207	0	0.01904	0.14375	0.133127	0	0	0.150856	0.421378	0.173432	0.353883	0	0.756178	0
ACH-000983	KCL22	Myeloid	Myeloproliferative Neoplasms	Chronic Myeloid Leukemia, BCR-ABL1+	BCR::ABL1	5.04029	0.0377912	0.0447718	0.141251	0	0.07396	0	0	0.462699	0.0154476	0	0	0.123686	2.98872	0.168805	0	0	0.606174	0.0198442
ACH-000326	JURLMK1	Myeloid	Myeloproliferative Neoplasms	Chronic Myeloid Leukemia, BCR-ABL1+	BCR::ABL1	2.15279	0.338653	0.211212	0.108666	0	0.191769	0	0.0707039	0.453016	0.303116	0.305011	0	0	1.79321	0	0.753555	0.0258169	0.506715	0
ACH-000604	KYO1	Myeloid	Myeloproliferative Neoplasms	Chronic Myeloid Leukemia, BCR-ABL1+	BCR::ABL1	0.0814814	2.32233	0.18089	0.614862	0	0.0659927	0	0	0.0472354	0.245823	1.34049	0	1.55105	1.07777	0.307146	0.518139	0	0.520393	0
ACH-002676	TK6	Myeloid	Myeloproliferative Neoplasms	Chronic Myeloid Leukemia, BCR-ABL1+	BCR::ABL1, TCR::MYB, TCR::NIPBL	0	0.375188	0	0	0	0	0	0	0.014371	0	0	0	0	3.75565	2.14916	0	0	0.515436	0
ACH-000551	K562	Myeloid	Myeloproliferative Neoplasms	Chronic Myeloid Leukemia, BCR-ABL1+		0.19454	0.0194671	0	0	0	0.0653214	0	0	0.0972926	0.088934	0	0.0271215	0.0505477	0.352401	0.520332	0.821395	0.01153	0.880078	0
ACH-000072	MEG01	Myeloid	Myeloproliferative Neoplasms	Chronic Myeloid Leukemia, BCR-ABL1+		1.72832	0.130762	0.115923	0.124595	0	0.070447	0.0234342	0.0558495	0.154772	0.118676	0.135677	0	0.108183	2.05397	0.431353	0.159939	0.244692	0.4352	0
ACH-000074	KU812	Myeloid	Myeloproliferative Neoplasms	Chronic Myeloid Leukemia, BCR-ABL1+	BCR::ABL1	0.908923	0	2.52961	1.50185	0	0.0484203	0.0276396	0.024148	0.0354663	0.718537	0.325161	0	0.227178	0.180093	0.847717	0.219255	0	0.596334	0
ACH-000076	NCO2	Myeloid	Myeloproliferative Neoplasms	Chronic Myeloid Leukemia, BCR-ABL1+	BCR::ABL1	1.16455	0.0474463	0.265667	0.179814	0	0.0449956	0	0.0134494	0.24854	0.0714016	0.0279014	0.156152	0.300312	0.743728	0.168411	0.0431877	0.0141367	0.413995	0
ACH-002061	P2URK562	Myeloid	Myeloproliferative Neoplasms	Chronic Myeloid Leukemia, BCR-ABL1+		1.35902	0.232389	0.0205186	0	0	0.386142	0.0248572	0.0206807	0	0.0162267	0.0800805	0	2.2921	0.267744	0.495707	0.856736	0.0107354	0.699921	0.0630528
ACH-002795	NCCCDS1X1C1	Soft Tissue	CIC-DUX4 Sarcoma	CIC-DUX4 Sarcoma	CIC::DUX4	7.33913	1.06088	0	0	0	0.114392	0	0	0	0.053591	0	0	0	4.89685	0.48757	0.075946	0	0.540475	0
ACH-002796	NCCCDS1X3C1	Soft Tissue	CIC-DUX4 Sarcoma	CIC-DUX4 Sarcoma	CIC::DUX4	5.33649	1.65087	0	0.00497736	0	0.152734	0	0	0	0	0	0	0	4.38821	0.249788	0.187863	0.0120909	0.663207	0
ACH-000772	TE441T	Soft Tissue	CIC-DUX4 Sarcoma	CIC-DUX4 Sarcoma	CIC::DUX4	4.48512	0.068031	0	0	0	1.02332	0	0.230098	0.338165	0.270073	0.104966	0.0566446	0	4.7937	0.640252	0	0	0.0715924	0
ACH-000646	OVMANA	Ovary/Fallopian Tube	Ovarian Epithelial Tumor	Clear Cell Ovarian Cancer		0.209952	0.0353677	0	0.02296	0	0	0	3.48894	0.174597	1.80309	0.701073	0	1.37588	1.77631	0.012756	0	0	1.00138	0.0139096
ACH-000885	TOV21G	Ovary/Fallopian Tube	Ovarian Epithelial Tumor	Clear Cell Ovarian Cancer		6.14154	0	0	0.197781	0	0	0	0.148525	0.260581	1.88954	0.563503	0.257796	0	4.02065	0.17964	0.0724104	0	0.409887	0
ACH-000906	ES2	Ovary/Fallopian Tube	Ovarian Epithelial Tumor	Clear Cell Ovarian Cancer		0.237439	0.791962	0	0.00733618	0	0.078148	0	0.0432661	0.775755	0.0805744	0	0	0.0403735	4.46079	0.181744	0.101454	0	0.227912	0
ACH-001369	OCIC5X	Ovary/Fallopian Tube	Ovarian Epithelial Tumor	Clear Cell Ovarian Cancer		3.63493	0.567289	0.21691	0.0735269	0	0.114963	0	2.57278	0.76886	4.94895	4.28693	0.0733171	0.047262	5.06471	1.42827	0.097964	0	0.247808	0
ACH-000719	RMGI	Ovary/Fallopian Tube	Ovarian Epithelial Tumor	Clear Cell Ovarian Cancer		5.94973	0.0416467	0.0321418	0.0179148	0	0	0.02198	0.512059	0.340284	2.35359	2.96717	0.0435797	0	3.953	0.0246488	0.0305353	0	0.529795	0
ACH-000527	OVISE	Ovary/Fallopian Tube	Ovarian Epithelial Tumor	Clear Cell Ovarian Cancer		8.01383	0.516783	0.101541	0.35383	0	0.186512	0	3.34228	0.506506	4.72335	2.50636	0.0713412	0	3.93769	0.261136	0.0259855	0	1.17246	0.0550471
ACH-000663	OVTOKO	Ovary/Fallopian Tube	Ovarian Epithelial Tumor	Clear Cell Ovarian Cancer		6.82	0.156016	0	0.0257503	0	0.0229444	0.0142124	0.0478455	0.151211	1.4111	2.03936	0.0117232	1.46205	4.3269	0.46542	0.0637059	0	0.103217	0.0219814
ACH-000324	JHOC5	Ovary/Fallopian Tube	Ovarian Epithelial Tumor	Clear Cell Ovarian Cancer		5.56106	0.105962	0.0268199	0.134111	0	0.0524354	0	0.0310606	1.03301	0.0794757	0.439835	0.0207305	0.0883981	6.8036	0.104296	0.0844099	0	0.271469	0
ACH-001719	OCIC4P	Ovary/Fallopian Tube	Ovarian Epithelial Tumor	Clear Cell Ovarian Cancer		7.10767	0.277092	0.0456191	0.0124342	0	0.286313	0	0.538432	0.585099	0.399867	0.105065	0.311005	0	4.71436	0.119411	0.751878	0.269924	0.658435	0
ACH-002792	NCCCCS1BC1	Soft Tissue	Clear Cell Sarcoma	Clear Cell Sarcoma		0	2.33947	0	0	0	0.0651352	0	5.07921	1.55685	0	0	0	0	4.76083	0.154397	1.77928	0	0.730591	0
ACH-001667	SUCCS1	Soft Tissue	Clear Cell Sarcoma	Clear Cell Sarcoma		0	4.36377	0	0.309715	0	0.0206565	0	6.88626	8.49194	0	0	0	0	3.42898	0.30174	3.48302	0	0.489113	0
ACH-001454	C10	Bowel	Colorectal Adenocarcinoma	Colon Adenocarcinoma		5.98489	0.00616012	0.021113	0.0191624	0	0.747492	0	0.062597	0.384248	4.81515	0.844666	0	0.0398683	2.7072	0.218427	0.191463	0	0.948789	0.0340382
ACH-001460	C84	Bowel	Colorectal Adenocarcinoma	Colon Adenocarcinoma		0.400289	0.174426	0	0.0214769	0	0.0649946	0	4.47589	3.0714	4.5786	2.79972	0.0848616	0.956978	0.839232	0.141543	0.572964	0	0.220522	0
ACH-000963	CCK81	Bowel	Colorectal Adenocarcinoma	Colon Adenocarcinoma	MSI	0.107605	0.233829	0	0	0	0.129188	0	4.85505	4.52807	3.22198	1.1209	0.0413593	0.1096	1.29573	0.447968	0.290742	0	1.21651	0
ACH-000342	CL14	Bowel	Colorectal Adenocarcinoma	Colon Adenocarcinoma		0.543675	0.0741875	0.178573	1.79551	0	0.0262972	0	1.9631	1.35678	3.64103	2.23983	0.115162	0.227496	0.695052	1.15268	0.713547	0	0.76886	0.0334885
ACH-000798	CL40	Bowel	Colorectal Adenocarcinoma	Colon Adenocarcinoma		0.234685	0.0939725	0.0129405	0.0534061	0	0.164618	0	5.15962	5.24538	5.27567	3.82592	0.0902288	0.0212679	0.0424188	1.7469	0.176097	0	0.675253	0.0118148
ACH-000253	COLO201	Bowel	Colorectal Adenocarcinoma	Colon Adenocarcinoma		0.130284	0.122657	0	0.076923	0.0169441	0.0297879	0	5.96873	7.05604	5.35335	3.62299	0.0818482	0.0151735	0.108883	0.227671	0.825671	0	1.14227	0
ACH-000969	KM12	Bowel	Colorectal Adenocarcinoma	Colon Adenocarcinoma	MSI	0.161176	1.6076	0.0844766	0.0347045	0	0.254214	0	0.253001	4.89314	3.88847	1.12223	0.135993	1.47103	0.246158	0.167549	0.0273282	0	0.153021	0.0292719
ACH-002669	KP363T	Bowel	Colorectal Adenocarcinoma	Colon Adenocarcinoma		0.214555	0.913265	0	0.0647532	0	0.0383828	0	0.103053	5.79813	4.57915	0.533719	0	0.0642897	2.05124	0.391505	0.708245	0	0.255515	0
ACH-000491	NCIH716	Bowel	Colorectal Adenocarcinoma	Colon Adenocarcinoma		0.336801	4.27978	0	0.788901	0	0	0	0.334486	3.07248	0.119387	0.0231418	0.103566	1.46738	0.424667	0.949756	0.105704	0	0.0512607	0.0185131
ACH-000710	NCIH854	Bowel	Colorectal Adenocarcinoma	Colon Adenocarcinoma		0.177808	0.0173119	0	0.00822297	0	0	0	6.11673	1.13839	0.194789	0.104969	0.590157	0.168867	0.115605	3.17517	2.13476	0	0.374822	0.0129219
ACH-000999	SNU1040	Bowel	Colorectal Adenocarcinoma	Colon Adenocarcinoma	MSI	0.723587	0.607047	0.101654	0.651533	0	0.0621839	0	2.33996	4.10296	4.43785	1.58615	0.456473	0	1.41282	0.32987	0.126306	0.00844099	1.03834	0.0140267
ACH-000412	SNU1197	Bowel	Colorectal Adenocarcinoma	Colon Adenocarcinoma		0.376894	0.592375	0.0260805	0.0312032	0.0152421	0.256566	0.0168771	0.251612	5.64925	5.90127	4.98255	0.168942	0.374473	4.20767	0.43853	1.02433	0	0.28115	0.0275717
ACH-002538	SNU1235	Bowel	Colorectal Adenocarcinoma	Colon Adenocarcinoma		0	2.92559	0.134543	0.0280104	0	0	0	0.108764	9.13654	5.28846	0.0378306	0.140336	0.0264148	0.147918	0.182013	0.885344	0	0.547782	0
ACH-002543	SNU1406	Bowel	Colorectal Adenocarcinoma	Colon Adenocarcinoma		0	0.0814528	0	0	0	0.186309	0	3.34516	4.50086	3.31969	0.0246019	0	0.0554372	0.00466821	0.0486143	0.832653	0	0.468914	0
ACH-002539	SNU1460	Bowel	Colorectal Adenocarcinoma	Colon Adenocarcinoma		0	0.269123	0	0	0	0.43958	0	5.64788	4.87709	3.33881	1.87751	0	0	0	0	0.064251	0	0.11879	0
ACH-000722	SNUC1	Bowel	Colorectal Adenocarcinoma	Colon Adenocarcinoma		0.427984	0.105824	0.0179248	0.0366707	0	0	0	2.38334	4.29334	4.7323	0.873927	0.0878661	0.0157102	0.119812	0.0833741	0.69812	0	0.730855	0.015145
ACH-000970	SNUC5	Bowel	Colorectal Adenocarcinoma	Colon Adenocarcinoma		0.787664	0.0398669	0	0.0970538	0	0.0755025	0	0	2.82304	5.47115	2.90076	0.0401644	0.342477	0.602403	1.48115	0.206847	0	0.950618	0.0427676
ACH-000236	SW1417	Bowel	Colorectal Adenocarcinoma	Colon Adenocarcinoma		0.820662	0.19455	0.136806	0.120178	0	0.0890452	0	4.66548	0.94496	5.55765	4.55258	0.051386	0.136627	1.66685	0.608634	0.520586	0	0.473195	0.0251734
ACH-000820	SW403	Bowel	Colorectal Adenocarcinoma	Colon Adenocarcinoma		0.923008	0.0115014	0	0.0812701	0	0.446754	0	6.36054	6.7344	4.18465	2.77658	0.24365	0	0.312516	1.00306	1.60095	0	0.841154	0.212675
ACH-002886	VACO432	Bowel	Colorectal Adenocarcinoma	Colon Adenocarcinoma		0	2.76843	0	0	0	0	0	3.69343	4.41405	3.99139	2.46776	0	0	0.0595934	2.09742	0.846137	0	0.613976	0
ACH-000959	SNUC4	Bowel	Colorectal Adenocarcinoma	Colon Adenocarcinoma	MSI	0.507461	0.72949	0	0	0	0	0	3.96418	4.61298	4.11207	0.907181	0.0558093	1.04509	1.89751	0.484165	0.313594	0	0.828965	0
ACH-001458	C75	Bowel	Colorectal Adenocarcinoma	Colon Adenocarcinoma		0.122727	0.755973	0	0	0	0.0288859	0	5.50067	3.38835	2.64227	0.0117203	0.131879	0	0.0309547	0.236114	0.591904	0	0.401123	0
ACH-001786	SNU1544	Bowel	Colorectal Adenocarcinoma	Colon Adenocarcinoma		0.0816505	0.790896	0.011291	0	0	0	0	1.73806	3.53495	5.84836	4.36617	0.0444864	0.0461418	0.268885	0.140005	0.215302	0	1.21373	0
ACH-000955	SNU407	Bowel	Colorectal Adenocarcinoma	Colon Adenocarcinoma	MSI	0.128953	0.220186	0	0.0487928	0	0.605841	0	2.80672	4.08063	4.18201	2.4847	0.262687	1.98168	0.0955896	0.459758	0.203511	0	0.735267	0.0756682
ACH-000991	SNU81	Bowel	Colorectal Adenocarcinoma	Colon Adenocarcinoma		1.43566	0.0284546	0.583171	0	0	0.606984	0	3.5119	5.90719	5.4929	2.37872	1.8496	0	0.522901	1.7795	0.347764	0	0.770493	0
ACH-000986	HT115	Bowel	Colorectal Adenocarcinoma	Colon Adenocarcinoma		2.73518	0.356507	0.0136123	0.00400801	0	0.062778	0	3.85933	4.26755	4.47402	1.89455	0.096583	0.0847038	0.0489587	0.276724	0.417325	0	0.342492	0
ACH-000926	HT55	Bowel	Colorectal Adenocarcinoma	Colon Adenocarcinoma		0.494483	0.215597	0.017644	0.0395511	0	0	0	5.75837	3.6992	4.69359	0.84974	0.430283	0.0424118	0.21762	0.0663482	0.916374	0	0.289216	0
ACH-000089	NCIH684	Bowel	Colorectal Adenocarcinoma	Colon Adenocarcinoma		1.10521	0.0709306	0.0199538	0.0709457	0	0.00552072	0	6.05912	4.82829	3.24739	0.824743	0.0424987	0.0195567	0.125327	0.406258	1.07083	0	0.189388	0.0232894
ACH-000982	GP2D	Bowel	Colorectal Adenocarcinoma	Colon Adenocarcinoma	MSI	0.179175	0.0261457	0.286138	0.010194	0	0.236014	0	2.80048	3.12744	3.88379	1.06845	0	0.0322476	0.287599	1.39355	0.0324676	0	0.384663	0.0175314
ACH-001345	GP5D	Bowel	Colorectal Adenocarcinoma	Colon Adenocarcinoma		0.0551054	0.0203749	0.0311594	0	0	0.0642331	0	2.948	4.23364	3.09158	1.27706	0.0293285	0	0.25011	1.52782	0	0	0.349379	0
ACH-000935	MDST8	Bowel	Colorectal Adenocarcinoma	Colon Adenocarcinoma		0.359258	0.572541	0	0	0	0.0348425	0	0.0222329	0.0175343	0.0432143	0	0	0	4.4781	0.183528	0.245008	0	0.0916213	0.0377322
ACH-000202	COLO320	Bowel	Colorectal Adenocarcinoma	Colon Adenocarcinoma		5.96328	0.042381	0	0.0317198	0	0.166918	0	0.633415	0.136602	0.0993275	0.0330642	0	0.0139181	5.48355	0.0785183	0.135385	0	0.577907	0.0133208
ACH-000350	COLO678	Bowel	Colorectal Adenocarcinoma	Colon Adenocarcinoma		5.51417	0.0109087	0.0155618	5.41157	0	0.201671	0	0.0552095	2.32295	4.18389	0.666513	0.0405839	0.0138324	4.11532	0.279135	0.368691	0	2.02155	0.0753546
ACH-000249	CL11	Bowel	Colorectal Adenocarcinoma	Colon Adenocarcinoma		0.124679	1.62558	0.0253435	0.00819428	0	0.0885053	0	0.492221	6.53775	5.7948	1.0811	0.0692361	0.014271	1.51703	0.543346	0.314287	0	0.870253	0
ACH-000895	CL34	Bowel	Colorectal Adenocarcinoma	Colon Adenocarcinoma	MSI	0.139412	1.30179	0.0608747	0.0269034	0	0.1994	0	4.09251	5.55176	4.12235	1.76292	0.063144	0.0760268	0.110588	1.14674	1.12444	0	1.17375	0.0215082
ACH-002654	JVE015	Bowel	Colorectal Adenocarcinoma	Colon Adenocarcinoma		0.0665315	0.277137	0	0.0500113	0	0.21669	0	3.30072	4.40742	4.41828	2.5675	0.307055	0.0180316	2.70619	1.315	0.808385	0	0.854617	0
ACH-002660	JVE187	Bowel	Colorectal Adenocarcinoma	Colon Adenocarcinoma		1.62004	0.133357	0	0.0729276	0	0.588111	0	4.36638	5.46308	4.94698	2.58729	0.252195	0.0742958	0.110632	0.45808	1.29828	0	0.336562	0
ACH-002662	JVE207	Bowel	Colorectal Adenocarcinoma	Colon Adenocarcinoma		0	0.0431877	0	0	0	0	0	5.63527	3.49276	3.96892	1.00735	0.740334	0	0	0.487939	0.209184	0	0.11816	0
ACH-002667	JVE528	Bowel	Colorectal Adenocarcinoma	Colon Adenocarcinoma		0	0.118	0.019292	0.0802715	0	0.0315702	0	5.52544	6.77041	2.43004	0.239633	0.0176825	0	0.0179205	0.141373	1.66017	0	0.0765331	0
ACH-000360	NCIH508	Bowel	Colorectal Adenocarcinoma	Colon Adenocarcinoma		0.172472	0.0605068	0.0300465	0.0738915	0.0180687	0.176367	0.0208983	4.75791	3.68588	3.51116	2.16152	0	1.44875	0.397742	0.0415276	1.30619	0	0.956734	0.0315279
ACH-001061	DLD1	Bowel	Colorectal Adenocarcinoma	Colon Adenocarcinoma		0.293807	1.20534	0.0297059	0.0633787	0	0.165764	0	0.144455	5.84856	4.76048	0.207709	1.65094	0.0225851	0.0658632	0.195789	0.667133	0	0.310701	0
ACH-000997	HCT15	Bowel	Colorectal Adenocarcinoma	Colon Adenocarcinoma	MSI	0.552537	2.94488	0.0228876	0	0	0.0739299	0	0.0709512	5.61563	4.5472	0.150666	1.86345	0	0.180007	0.283336	0.109918	0	0.29169	0.0441899
ACH-000651	SW620	Bowel	Colorectal Adenocarcinoma	Colon Adenocarcinoma		0.0972669	0.0895998	0.0336563	0.0388323	0	0.0633966	0	7.42328	1.73592	1.29764	0	0.234335	2.40136	1.33128	1.85748	1.04259	0	0.60737	0
ACH-000842	SW480	Bowel	Colorectal Adenocarcinoma	Colon Adenocarcinoma		0.664687	2.37947	0	0.0830908	0	0.031278	0	6.03888	3.771	3.97866	1.81112	0.0121982	0.0409191	2.95317	0.378592	0.67572	0	0.373129	0
ACH-000950	LOVO	Bowel	Colorectal Adenocarcinoma	Colon Adenocarcinoma	MSI	3.52656	1.85527	0.11571	2.6405	0	0	0	0.25198	4.88269	4.15858	2.67252	2.02508	0.0123169	2.77624	0.220663	0.428583	0	0.966337	0
ACH-000958	SW48	Bowel	Colorectal Adenocarcinoma	Colon Adenocarcinoma	MSI	1.06142	3.31032	0	0	0	0	0	0.188359	6.27962	6.50451	0.658535	2.1514	0	0.698558	0.921036	0	0	0.278779	0
ACH-000680	SW948	Bowel	Colorectal Adenocarcinoma	Colon Adenocarcinoma		0.0801651	0.564031	0	0	0	0.0778172	0	3.67919	6.50812	3.63708	0.662279	1.67754	0	1.3781	0.283153	0.49901	0	0.407453	0.0469967
ACH-000971	HCT116	Bowel	Colorectal Adenocarcinoma	Colon Adenocarcinoma	MSI	0.341878	2.55077	0	0	0	0.0314968	0	0.140712	5.31874	5.06241	0.906473	0	0	5.30173	0.405625	0.337534	0	0.225201	0.0253946
ACH-000381	T84	Bowel	Colorectal Adenocarcinoma	Colon Adenocarcinoma		0.0985476	0.627968	0.0373794	0.0255746	0	0.0810273	0	4.80028	4.83697	5.45156	2.95162	0.0125815	0.00784421	0.994092	0.351184	0.428452	0	0.257985	0
ACH-000967	SNUC2A	Bowel	Colorectal Adenocarcinoma	Colon Adenocarcinoma	MSI	0.428963	0.221689	0.0803111	0.0211357	0	0.21903	0.0267816	0.186512	4.79664	3.85147	1.84474	0.930855	0.876353	1.31655	0.412352	0.6996	0	0.911973	0.0918312
ACH-000403	NCIH747	Bowel	Colorectal Adenocarcinoma	Colon Adenocarcinoma		0.333101	0.28272	0.194391	0.0684149	0	0.00424537	0	0.0326129	1.30373	5.29239	2.97276	0	0	5.09239	0.750207	0.286516	0.0162938	0.701416	0
ACH-000501	LS123	Bowel	Colorectal Adenocarcinoma	Colon Adenocarcinoma		1.21612	1.04625	0.0674873	3.66093	0	0.117876	0	0.0602951	1.26463	5.57433	4.57683	0.0505017	0.0158872	3.5526	1.31607	0.203874	0	0.252479	0.0182069
ACH-000489	SW1116	Bowel	Colorectal Adenocarcinoma	Colon Adenocarcinoma		0.836773	1.79708	0	0.0265253	0	0.201915	0	3.43774	5.0749	4.54615	3.41714	1.92516	0	0.687277	0.635894	1.20071	0	0.176216	0
ACH-000957	LS180	Bowel	Colorectal Adenocarcinoma	Colon Adenocarcinoma	MSI	0.156709	0.00689688	0	0.010502	0	0.120414	0	4.21814	4.3893	4.74133	2.24133	0.103692	0	0.15128	2.76671	0.833981	0	1.22566	0.0529653
ACH-000009	C2BBE1	Bowel	Colorectal Adenocarcinoma	Colon Adenocarcinoma		4.8815	0.188764	0	0.710181	0	0.0228024	0.197399	4.33091	1.4734	1.03281	0.0511814	0	1.56406	3.88746	0.477417	0	0	0.425304	0.0438204
ACH-000007	LS513	Bowel	Colorectal Adenocarcinoma	Colon Adenocarcinoma		0.078532	0.492402	0	0	0	0.128736	0	4.59008	5.40034	4.64249	2.83742	0	0.100142	0.0270818	2.05428	0.744174	0	0.489998	0
ACH-000252	LS1034	Bowel	Colorectal Adenocarcinoma	Colon Adenocarcinoma		0.390103	0.169132	0.0826331	0	0	0.108888	0	4.62159	2.69437	5.19292	2.80645	0.0214044	0.106379	0.264063	0.617868	0.685784	0	0.457564	0
ACH-000985	LS411N	Bowel	Colorectal Adenocarcinoma	Colon Adenocarcinoma	MSI	0.126062	0.491001	0	0.149846	0	0	0	4.46195	5.76345	3.30232	2.3364	0	0	0.153052	0.273324	0.890892	0	0.396857	0.0338508
ACH-000943	RKO	Bowel	Colorectal Adenocarcinoma	Colon Adenocarcinoma	MSI	0.131435	0.109869	0	0	0	0	0	0.0489518	0.0755381	0.117244	0	0	0	1.69706	0.0947104	0.218028	0	0.560525	0
ACH-000003	CACO2	Bowel	Colorectal Adenocarcinoma	Colon Adenocarcinoma		5.92664	0.0644538	0	2.8718	0	0.205917	0.216111	4.02707	1.29861	0.988706	0.0415178	0.0232199	1.54813	3.69935	0.303562	0.157128	0	0.521938	0.0159671
ACH-000552	HT29	Bowel	Colorectal Adenocarcinoma	Colon Adenocarcinoma		0.169436	0.171501	0.0552137	0.551765	0	0.224494	0	5.70828	5.24062	4.44835	0.992335	1.04096	0.0244119	0.0462312	3.99443	0.404202	0	0.341654	0
ACH-000400	SKCO1	Bowel	Colorectal Adenocarcinoma	Colon Adenocarcinoma		0.257393	0.0780373	0.0298006	0.367598	0	0.282367	0	2.07534	3.63358	5.62151	3.51214	0.215928	0.0143896	0.111373	0.430209	0.203497	0	0.347805	0.0166589
ACH-001399	SW626	Bowel	Colorectal Adenocarcinoma	Colon Adenocarcinoma		0.0585783	2.10375	0.0813533	0.0191824	0	0.0940806	0	0.604679	5.45155	5.51936	5.08119	0.013468	0	3.74524	0.444239	0.431078	0	0.230531	0.0690326
ACH-000296	OUMS23	Bowel	Colorectal Adenocarcinoma	Colon Adenocarcinoma		0.889036	0.133573	0.0535298	4.94932	0	0.129958	0	0.0963806	0.095564	2.4651	0.870743	0.112668	0.267934	2.94387	1.76339	0.238353	0	0.584641	0.0370828
ACH-000467	HCC56	Bowel	Colorectal Adenocarcinoma	Colon Adenocarcinoma		0.319922	0.194097	0	0.0076017	0	0.250412	0	6.17985	4.96904	3.0771	1.72204	0.0694327	0.0128861	0.16989	0.148274	0.773455	0	0.328394	0.0268879
ACH-000998	CW2	Bowel	Colorectal Adenocarcinoma	Colon Adenocarcinoma	MSI	1.23947	0.185473	0	0.0463709	0	0	0	4.28992	4.56272	4.09548	2.75152	0.0674143	0.0425113	0.35359	0.766385	0.746087	0	2.17218	0.0098545
ACH-001456	C125PM	Bowel	Colorectal Adenocarcinoma	Colorectal Adenocarcinoma		0.0189603	0.294065	0	0	0	0.0565391	0	4.25831	2.51857	2.27807	0.902525	0.296044	0.35982	1.78063	0.137121	0.465078	0	0.660086	0
ACH-002932	CCLFNEURO0001T	Bowel	Colorectal Adenocarcinoma	Colorectal Adenocarcinoma		0.399657	0.0938198	0.0564642	0.0542456	0	0.185763	0	3.00877	4.30172	4.73728	0.720137	0.377195	0.22569	0.183969	0.266154	0.544639	0	0.0814201	0
ACH-001339	COLO794	Skin	Melanoma	Cutaneous Melanoma		4.18916	1.679	0.0420419	0.8792	0	0.03607	0	5.29644	0.815242	0.0818618	0	0	0	4.50163	0.56824	1.25473	0	0.206741	0
ACH-000404	K029AX	Skin	Melanoma	Cutaneous Melanoma		0.187108	1.78934	0	0.145713	0	0.133066	0	6.46323	0.344493	0.116853	0.0264092	0	0	3.78775	0.385448	0.874707	0	0.582146	0
ACH-002005	SKMEL19	Skin	Melanoma	Cutaneous Melanoma		0	1.41774	0	0.0578495	0	0.0404829	0	7.30388	0.809249	0	0	0	0	3.80931	0.0737243	0.30258	0	0.248555	0
ACH-000810	SKMEL30	Skin	Melanoma	Cutaneous Melanoma		0.245111	2.36515	0	0.312899	0	0.143565	0.0266443	7.19501	0.223823	0.117438	0	0.0219899	0	4.30611	0.531141	0.537836	0	0.240316	0.0186242
ACH-000915	IPC298	Skin	Melanoma	Cutaneous Melanoma		0.103555	3.44799	0	0.113146	0	0.127555	0	7.35932	0.337309	0.0227144	0	0	0.0696073	4.35475	0.274555	0.480076	0	0.213112	0
ACH-000805	COLO679	Skin	Melanoma	Cutaneous Melanoma		0.285193	1.94111	0.0256426	0.129125	0	0.122963	0	7.45555	0.086834	0.0516018	0.0339832	0	0.0134851	4.31578	0.402898	0.981172	0.00911638	0.116213	0.0134823
ACH-000881	MELJUSO	Skin	Melanoma	Cutaneous Melanoma		0.128639	1.29839	0	1.76862	0	0.0345087	0	6.74393	0.0166418	0.0173347	0.0450781	0	0.056897	4.67117	0.188373	0.322783	0	0.207917	0.0947293
ACH-000401	COLO800	Skin	Melanoma	Cutaneous Melanoma		1.05004	1.74978	0.0156203	0.478746	0.0164493	0.0385163	0	4.95805	0.970098	0.104495	0.0178906	0.0206338	0.088759	4.94231	0.746018	0.742181	0	0.50472	0.0144753
ACH-000644	COLO829	Skin	Melanoma	Cutaneous Melanoma		0.201339	2.77747	0	1.73947	0	0.0413467	0	5.18794	4.34501	0.379753	0.0232539	0.909764	0.0623469	3.73207	0.586929	0.998866	0	0.445994	0.0125844
ACH-000632	HS944T	Skin	Melanoma	Cutaneous Melanoma		0.225042	1.58512	0	0.0709896	0	0.0600363	0.0711517	6.30642	1.52902	0.192565	0.0375846	0.0222755	0.0300083	4.59656	0.203216	0.276409	0	0.319485	0
ACH-000987	MEWO	Skin	Melanoma	Cutaneous Melanoma		0.137977	1.70789	0	0.103202	0	0.174245	0	6.31682	0	0.0362867	0	0	0	4.64324	0.516514	0.649955	0	0.0947023	0
ACH-000423	SKMEL3	Skin	Melanoma	Cutaneous Melanoma		0.203155	3.2061	0	0	0	0.304235	0	3.98835	0.309154	0.255473	0.0535618	0.0199908	0.0130977	4.20706	0.27476	1.72116	0	0.117216	0.0231943
ACH-000730	SKMEL5	Skin	Melanoma	Cutaneous Melanoma		0.461202	2.94291	0.085596	0	0	0.178309	0	7.57783	0.0587903	0.160462	0.0398978	0	0.0306355	4.60558	0.170643	0.34461	0	0.293119	0.043896
ACH-000615	SKMEL28	Skin	Melanoma	Cutaneous Melanoma		0.582535	2.64257	0.0342199	0.39651	0	0.143777	0	7.62591	0.42671	0.244134	0.0847038	0.177538	0.0965844	3.97926	0.243067	0.452893	0.010608	0.104592	0.026361
ACH-000640	SKMEL31	Skin	Melanoma	Cutaneous Melanoma		0.799166	1.47651	0	5.15341	0	0	0	3.84694	0.119699	0.360074	0.196362	0.0247906	0	4.02946	0.613703	1.1673	0.0344186	0.244261	0
ACH-001328	A431	Skin	Cutaneous Squamous Cell Carcinoma	Cutaneous Squamous Cell Carcinoma		0.0967449	0.332306	0.0341439	0.00721991	0	0.476189	0	0.177558	7.20863	5.76227	5.15283	5.57392	1.47541	2.86196	0.188759	0	0	0.682705	0
ACH-001442	A388	Skin	Cutaneous Squamous Cell Carcinoma	Cutaneous Squamous Cell Carcinoma		5.6738	0.81501	0	0.0149651	0	0.21353	0	0.0193689	7.27706	5.65988	3.10202	3.90039	0.0829069	2.23222	0.189444	0	0	0.204603	0
ACH-001523	HSC1	Skin	Cutaneous Squamous Cell Carcinoma	Cutaneous Squamous Cell Carcinoma		5.97326	1.08235	0.0397322	0	0	0.374324	0	0.0782314	5.70395	4.62794	3.31093	3.80149	2.22482	2.23479	0.819225	0.230674	0	0.12132	0.0278094
ACH-001524	HSC5	Skin	Cutaneous Squamous Cell Carcinoma	Cutaneous Squamous Cell Carcinoma		0.47801	0.713956	0.0156332	0.031964	0	1.06844	0.0546637	0.0159985	2.35532	4.3489	3.55425	1.09342	0.0353987	2.5718	0.329134	0	0	0.889405	0
ACH-001521	HKA1	Skin	Cutaneous Squamous Cell Carcinoma	Cutaneous Squamous Cell Carcinoma		7.26703	1.64661	0	0.00802643	0	0.29474	0	0.0601539	3.76955	6.16377	1.37124	2.77182	0.920497	2.93101	0.127097	0.0663524	0	0.474531	0.0273282
ACH-002781	NCCDCS1C1	Bone	Chondrosarcoma	Dedifferentiated Chondrosarcoma		6.34192	0.866715	0.185162	0.130658	0.0921452	0.0822679	0	0	3.56141	0.230454	0	0	0.0442822	2.99962	0.379473	0.156822	0	0.693985	0
ACH-000516	CAL78	Bone	Chondrosarcoma	Dedifferentiated Chondrosarcoma		7.36208	0.843776	0.0938468	0.0268482	0	1.08099	0	0	0.659715	1.49413	0	0	0	3.8814	0.737695	0	0	0.0945617	0
ACH-001807	LPS067	Soft Tissue	Liposarcoma	Dedifferentiated Liposarcoma		9.8285	0.663459	0	0.0149237	0	0.0541483	0	0	2.21518	0.0255873	0.0491972	0	0	3.27936	0.544975	0.11788	0	1.10507	0
ACH-001799	LPS141	Soft Tissue	Liposarcoma	Dedifferentiated Liposarcoma		9.00715	2.25986	0	0	0.028712	0	0	0	8.43527	0.142552	0	0	0	4.4183	0.605198	0.152273	0	0.205803	0
ACH-001804	LPS510	Soft Tissue	Liposarcoma	Dedifferentiated Liposarcoma		8.53888	1.14139	0	0.0123355	0	0.157421	0	0	3.13609	0.337293	0.0535118	0	0	2.57469	1.0603	0	0	0.53208	0
ACH-001802	LPS853	Soft Tissue	Liposarcoma	Dedifferentiated Liposarcoma		3.6875	1.36531	0	0	0	0.150696	0	0	0.0237337	0.556819	0	0	0	4.77988	0.368353	0	0.254117	0.280955	0
ACH-002798	NCCDFSP2C1	Skin	Dermatofibrosarcoma Protuberans	Dermatofibrosarcoma Protuberans		4.75276	0.00783417	0.124663	0.316273	0	2.74E-05	0	0	0	0.0495806	0.0992144	0	0	2.24576	1.84945	0	0.013438	0.580311	0
ACH-002843	CCLFRARE0020T	Soft Tissue	Desmoid/Aggressive Fibromatosis	Desmoid/Aggressive Fibromatosis	CTNNB1 (T41A) Mutant	6.34795	2.01673	0	0	0	0.0495206	0	0	0.920969	0.0495304	0	0	0.0219999	3.07634	1.35131	0	0	1.07038	0
ACH-002844	CCLFRARE0025T	Soft Tissue	Desmoid/Aggressive Fibromatosis	Desmoid/Aggressive Fibromatosis	CTNNB1_WT	7.10044	0.643649	0	0	0	0.072822	0	0	0.332722	0.0257361	0	0	0	2.8985	2.10596	0.263921	0.0156974	1.31477	0
ACH-002722	OSUDES23	Soft Tissue	Desmoid/Aggressive Fibromatosis	Desmoid/Aggressive Fibromatosis	CTNNB1 S45F	7.50864	0.199878	0	0.0511006	0	0.0864998	0	0	0.133054	0.176808	0	0	0	3.23714	2.02393	0	0.0152663	1.17372	0
ACH-003460	CCLFHEME0001T	Lymphoid	Mature B-Cell Neoplasms	Diffuse Large B-Cell Lymphoma, NOS		0.278085	0	0	0	0	0.270064	0	0.0226561	0.14597	0	0	0	0.0265678	0.0450221	0.206246	0	0	0.383073	0
ACH-001148	OCILY132	Lymphoid	Mature B-Cell Neoplasms	Diffuse Large B-Cell Lymphoma, NOS		1.84467	2.06819	0	0.010323	0	0.0686791	0	0.0260337	1.57897	0.0206579	0	0.76518	0.0202298	1.32597	0.256752	0.0918501	0	0.638421	0
ACH-001617	OCILY7	Lymphoid	Mature B-Cell Neoplasms	Diffuse Large B-Cell Lymphoma, NOS		0	0.00673319	0	0	0	0	0	0	0	0	0	0	0.0303968	2.57647	0.162713	0.0734144	0	0	0
ACH-000660	SUDHL5	Lymphoid	Mature B-Cell Neoplasms	Diffuse Large B-Cell Lymphoma, NOS		0.815549	2.05063	0.1503	0.0211428	0	0	0	0.095071	0.420535	0.22614	0	0.0725051	0	3.17766	0	0	0	0.201542	0
ACH-001709	WSUNHL	Lymphoid	Mature B-Cell Neoplasms	Diffuse Large B-Cell Lymphoma, NOS		0.0493199	0.194779	0.0160926	0	0	0.23796	0	0	2.73718	0	0	0	0	4.85073	0.0708248	0.0280217	0	0.398613	0
ACH-000315	KARPAS422	Lymphoid	Mature B-Cell Neoplasms	Diffuse Large B-Cell Lymphoma, NOS		0.159344	2.11202	0.0431093	0.0133694	0	0.155664	0.962685	0	0.0435811	0.0184205	0	0	0.553363	0.210351	0.158696	0.335381	0	0.606828	0
ACH-000056	DOHH2	Lymphoid	Mature B-Cell Neoplasms	Diffuse Large B-Cell Lymphoma, NOS		0.649518	0.0122998	0	0.0248884	0	0.0590631	0.0356999	0.0278802	0.0934818	0.108251	0.0132779	0.0159742	0	3.79241	0.0845854	0.336604	0	0.54832	0
ACH-000124	OCILY19	Lymphoid	Mature B-Cell Neoplasms	Diffuse Large B-Cell Lymphoma, NOS		0.117114	0.015165	0.134962	0.0144139	0	0.0689899	0	0.0889882	0.0582694	0.0607807	0.0159756	0.0270705	0.0858053	4.26098	0.720087	0	0	0.31757	0
ACH-000656	SUDHL8	Lymphoid	Mature B-Cell Neoplasms	Diffuse Large B-Cell Lymphoma, NOS		0.235954	0.0414154	0.059491	0	0	0.119914	0.0357393	0.0159528	0.0559411	0.0643159	0	0.0187011	0	0.0890533	0.153582	0.189321	0.00808381	0.548684	0
ACH-000388	NUDHL1	Lymphoid	Mature B-Cell Neoplasms	Diffuse Large B-Cell Lymphoma, NOS		0.0508165	0.5332	0.0257815	0	0	0.00048178	0	0	0.0722773	0.0543123	0	0.0545901	0.135298	2.77496	0.043994	0.223689	0	0.595694	0
ACH-001703	VAL	Lymphoid	Mature B-Cell Neoplasms	Diffuse Large B-Cell Lymphoma, NOS		0	0	0	0	0	0	0	0.191066	0	0	0	0	0.241717	3.13966	0.499556	0.064629	0	0.245079	0
ACH-001616	OCILY18	Lymphoid	Mature B-Cell Neoplasms	Diffuse Large B-Cell Lymphoma, NOS		0.043749	0.336883	0	0	0	0.0344862	0	0	0.0294444	0	0	0.110341	0	2.87211	0.120345	0.0305155	0	0.370075	0
ACH-001677	U2904	Lymphoid	Mature B-Cell Neoplasms	Diffuse Large B-Cell Lymphoma, NOS		0.0234285	0.348894	0	0	0	0.0709471	0.0583013	0	0	0	0	0	0.0329556	4.7782	0.101381	0	0	0.22953	0.0454961
ACH-001686	ULA	Lymphoid	Mature B-Cell Neoplasms	Diffuse Large B-Cell Lymphoma, NOS		0	0	0	0	0	0.024619	0	0	0	0	0	0	0.072501	3.08763	0.041529	0.0579534	0	0.121506	0
ACH-001678	U2940	Lymphoid	Mature B-Cell Neoplasms	Diffuse Large B-Cell Lymphoma, NOS		0	0.0172535	0	0	0	0.0561465	0	0	3.36555	0	0	0	0.0280273	0.839993	0.11371	0.0801187	0	0.24163	0
ACH-002678	WILL1	Lymphoid	Mature B-Cell Neoplasms	Diffuse Large B-Cell Lymphoma, NOS		0	0	0	0	0	0.0760364	0	0	0	0	0	0	0	4.40184	0.552232	0	0	0.0672656	0
ACH-002677	U2946	Lymphoid	Mature B-Cell Neoplasms	Diffuse Large B-Cell Lymphoma, NOS		0	0	0	0	0	0.0557107	0	0	0	0	0	0	0.136281	2.55358	0.251444	0	0	0.0580255	0
ACH-000914	HT	Lymphoid	Mature B-Cell Neoplasms	Diffuse Large B-Cell Lymphoma, NOS		0.573078	0.051251	0.0252315	0	0	0	0.153886	0	0.777541	0.0265876	0	0.067702	0.0875687	2.78	0.355709	0.0275886	0	0.15786	0.111607
ACH-000371	RL	Lymphoid	Mature B-Cell Neoplasms	Diffuse Large B-Cell Lymphoma, NOS		0.0956045	0	0.0646566	0.044748	0	0	0.674581	0.064898	0.0343059	0.0530766	0.0235421	0	0.0578135	1.08566	0.109331	1.69708	0	0.155666	0
ACH-000334	DB	Lymphoid	Mature B-Cell Neoplasms	Diffuse Large B-Cell Lymphoma, NOS		0.196329	0.00682509	0.0486421	0.0519275	0	0.462964	2.74685	0.0692127	0.0630984	0.0820349	0.107609	0	0.0166675	0.88339	0.468547	0.55325	0	0.111489	0
ACH-000285	TOLEDO	Lymphoid	Mature B-Cell Neoplasms	Diffuse Large B-Cell Lymphoma, NOS		0.354558	0.611874	0.0592556	0.0378531	0.0181385	0.103762	0.0344115	0.0369618	0.0491358	0.149354	0.0402823	0.0208186	0.23452	4.18553	0.442101	0.110661	0	0.173773	0
ACH-000140	PFEIFFER	Lymphoid	Mature B-Cell Neoplasms	Diffuse Large B-Cell Lymphoma, NOS		0.848458	0.0407971	0.013771	0.020739	0	0.117304	0.017262	0.0324959	0.368898	0.0704127	0.134201	0.266598	0.856185	4.03888	0.0954222	0.225291	0	0.552219	0
ACH-000365	SUDHL4	Lymphoid	Mature B-Cell Neoplasms	Diffuse Large B-Cell Lymphoma, NOS		0.249602	0.0426541	0.0263681	0.00775525	0	0.206487	0	0.0173504	0.0952507	0.0837335	0.0187809	0.0707094	0	2.27614	0.0831766	0.701522	0	0.152877	0
ACH-000611	SUDHL6	Lymphoid	Mature B-Cell Neoplasms	Diffuse Large B-Cell Lymphoma, NOS		0.660531	0.0131349	0	0	0	0.244451	0	0.0238756	0.166664	0.170829	0	0.127056	0	4.22838	0.0370912	0	0	0.339544	0
ACH-000271	SUDHL10	Lymphoid	Mature B-Cell Neoplasms	Diffuse Large B-Cell Lymphoma, NOS		0.385068	0.0209253	0	0	0	0.0165919	0	0.124629	0.143383	0.0303446	0.0400676	0.0736557	0	2.61466	0.0291645	0.60361	0	0.0134751	0
ACH-003100	EJ1	Lymphoid	Mature B-Cell Neoplasms	Diffuse Large B-Cell Lymphoma, NOS		0.0628719	0	0	0	0	0	0	0	0	0	0	0	1.93617	1.91082	0	0.203826	0	0	0
ACH-000157	A4FUK	Lymphoid	Mature B-Cell Neoplasms	Diffuse Large B-Cell Lymphoma, NOS		4.85993	0.469671	0.0695427	0.172687	0.0444934	0.0780742	0.0624658	0.0672587	0.0526148	0.107834	0.094659	0.0977685	1.14063	0.361917	0.403528	0.144211	0	0.395715	0
ACH-000697	A3KAW	Lymphoid	Mature B-Cell Neoplasms	Diffuse Large B-Cell Lymphoma, NOS		4.02822	0.449819	0.0667822	0.0359969	0.0681053	0.123307	0.021953	0	4.94717	0.0975798	0.0554164	0.465804	0.346076	0.201629	0.486	0.11847	0	0.00935291	0.0346989
ACH-000633	FU97	Esophagus/Stomach	Esophagogastric Adenocarcinoma	Diffuse Type Stomach Adenocarcinoma		0.313033	0.0808909	3.29772	0.0437658	0	0.0453549	0	6.534	1.83906	0.423687	0.0227343	0.0312752	0	3.62792	0.332961	0.13182	0	0.308509	0
ACH-000247	OCUM1	Esophagus/Stomach	Esophagogastric Adenocarcinoma	Diffuse Type Stomach Adenocarcinoma		0.217144	0.552149	0.0608968	0.0090404	0	0.125085	0	4.59241	3.9818	5.58101	3.88968	0.0186783	0.0735831	1.44619	2.88663	0.126693	0	1.01429	0.0320769
ACH-000344	SNU668	Esophagus/Stomach	Esophagogastric Adenocarcinoma	Diffuse Type Stomach Adenocarcinoma		0.236028	0.0149408	0	0.214204	0	0.0961174	0	0.0476584	0.18061	0.207859	0.0339198	0	0.0958083	1.00875	3.04054	0.0536077	0.00848689	2.07924	0.0619614
ACH-000356	MKN45	Esophagus/Stomach	Esophagogastric Adenocarcinoma	Diffuse Type Stomach Adenocarcinoma		0.321727	0.194841	0	0.120324	0	0.0200079	0	5.54229	3.96256	5.37075	1.46504	0.0717833	1.53326	0.976899	0.0897517	0.125119	0.0102456	0.57716	0
ACH-000674	NUGC4	Esophagus/Stomach	Esophagogastric Adenocarcinoma	Diffuse Type Stomach Adenocarcinoma		6.60108	0.129718	0	0	0	0.286966	0	7.76538	4.67063	4.78141	2.3182	1.01552	0.238146	1.19142	2.95424	0.117466	0	0.377658	0
ACH-000538	HUTU80	Bowel	Small Bowel Cancer	Duodenal Adenocarcinoma		8.33327	4.25492	0	0.0404787	0	0.277231	0	0.0200135	0.343075	0.0482543	0.0212509	0	0.0974692	4.4493	0.243169	0.0952453	0	0.913545	0
ACH-001438	1777NRPMET	Testis	Non-Seminomatous Germ Cell Tumor	Embryonal Carcinoma		7.66182	1.72299	0	0	0	0.0915103	0	0	0.131294	0	0	0	2.40586	4.08265	0.902416	0	0.0277882	0.317754	0
ACH-001435	1156QE8	Testis	Non-Seminomatous Germ Cell Tumor	Embryonal Carcinoma		6.89201	1.26384	0	1.07572	0	0	0	0	0.620309	0	0	0.0545915	0	3.34276	0.131875	0.103079	0.820057	0.895286	1.24836
ACH-001440	833KE	Testis	Non-Seminomatous Germ Cell Tumor	Embryonal Carcinoma		8.63293	1.53026	1.43015	4.18775	0	0	1.46064	0.00898448	1.00429	1.08728	1.59063	0.919109	2.236	4.79158	0.148745	1.08038	0.482225	0.384593	0.102372
ACH-001437	1618K	Testis	Non-Seminomatous Germ Cell Tumor	Embryonal Carcinoma		6.66913	0.0498329	0.0268071	1.54342	0	0.0830595	2.28969	0.067015	0.145003	0	0	0	1.94421	3.34825	0.388214	0.0413215	0.0791426	0.363047	0
ACH-002291	NTERA2CLD1	Testis	Non-Seminomatous Germ Cell Tumor	Embryonal Carcinoma		7.90095	0.922469	0	0.548472	0	0.00793747	0.066227	0	0.885185	0.882517	0	0.222938	0.495568	4.3482	0.366971	0.5112	0.69289	0.210646	0
ACH-001578	NCCIT	Testis	Non-Seminomatous Germ Cell Tumor	Embryonal Carcinoma		8.91187	0.613073	0	1.44891	0	0.0280372	0.230481	0	0.0772321	0.0851255	0.0182453	0.401278	2.65348	3.23107	0.437263	0.601121	0	0.226174	0.0287643
ACH-001671	TERA1	Testis	Non-Seminomatous Germ Cell Tumor	Embryonal Carcinoma		8.77264	0.925033	0.117113	2.85685	0	0.0849663	0.196706	0.0461669	0.309452	0.0592127	0.0728083	0	0.864815	4.09841	0	2.06879	0.0148195	0.200831	0
ACH-001672	TERA2	Testis	Non-Seminomatous Germ Cell Tumor	Embryonal Carcinoma		8.63274	0.187882	0	1.08741	0	0.0908318	0.2914	0	0.328272	0.234945	0.119401	0.514162	0.990586	4.33616	0.45917	0.834884	0.496868	0.289714	0
ACH-003473	CCLFPEDS0013T	Soft Tissue	Rhabdomyosarcoma	Embryonal Rhabdomyosarcoma		6.86578	0.106127	0.0809005	0	0	0.0907627	0	0.115911	1.52385	0.0189902	0	0.411847	0	3.35591	0.654377	0	0.027062	1.00315	0
ACH-001760	RDP3F14	Soft Tissue	Rhabdomyosarcoma	Embryonal Rhabdomyosarcoma		0.1085	0	0	0	0	0.13926	0	0	0.0928596	0	0	0	0	4.48355	0.13084	0	2.32983	0.11264	0.0563505
ACH-001758	RDP3F7	Soft Tissue	Rhabdomyosarcoma	Embryonal Rhabdomyosarcoma		0.340427	0.0728343	0	0	0	0.129039	0	0	0	0.0268808	0	0	0	3.99544	0.294086	0	1.6446	0.154022	0
ACH-001759	RDP3F9	Soft Tissue	Rhabdomyosarcoma	Embryonal Rhabdomyosarcoma		0.135536	0	0	0	0	0.181274	0	0	0.0659789	0.0315194	0	0.0428684	0	4.19521	0.16786	0	0.923557	0.251822	0
ACH-001756	RDPCDNA1	Soft Tissue	Rhabdomyosarcoma	Embryonal Rhabdomyosarcoma		0.881405	0	0.0694093	0	0	0.118952	0	0.0820908	0.0349073	0	0	0.575729	0	4.49142	0.375602	0	4.00331	0.241359	0
ACH-000689	RH18	Soft Tissue	Rhabdomyosarcoma	Embryonal Rhabdomyosarcoma		7.42541	0.209956	0.0828688	0.102549	0	0.0828974	0	0.0315251	0.483603	0.197301	0.104707	0.0322109	0.0265465	3.47792	1.28705	0.633839	2.50783	0.486071	0.030127
ACH-001751	RH36	Soft Tissue	Rhabdomyosarcoma	Embryonal Rhabdomyosarcoma		0.074737	0.0426373	0	2.4322	0	0.155798	0	0	0.0672036	0	0	0	0	4.22318	0.100344	0	0	0.368287	0.716332
ACH-001196	SMSCTR	Soft Tissue	Rhabdomyosarcoma	Embryonal Rhabdomyosarcoma		0.163912	0.0186285	0	2.94162	0	0.0290655	0	0	0	0	0	0	0	3.90024	0.724166	0.148494	0	0.359672	0.0363008
ACH-001750	TTC442	Soft Tissue	Rhabdomyosarcoma	Embryonal Rhabdomyosarcoma		7.4079	0.01904	0	0.0226277	0	0.246076	0	0.11152	0.200253	0.0459615	0.0584273	0	0.0427746	4.80695	1.04117	0	0.0816914	0.343335	0
ACH-000169	RD	Soft Tissue	Rhabdomyosarcoma	Embryonal Rhabdomyosarcoma		5.84843	0.1055	0.0256965	2.0175	0	0.0832801	0	0.0156717	0.178824	0.0523088	0.0327455	0.184086	0.0121896	4.95988	0.803107	0.0262618	3.95342	0.0947171	0.741957
ACH-002048	RMSYM	Soft Tissue	Rhabdomyosarcoma	Embryonal Rhabdomyosarcoma		4.26793	0.34874	0	2.15278	0	0	0	0	0	0	0	0	0	4.11234	0.407888	0	0.476652	0.196231	0
ACH-001086	HELA	Cervix	Cervical Adenocarcinoma	Endocervical Adenocarcinoma		5.24081	0	0	0.0100121	0	0.0475188	0	0	0.127147	3.33287	0	0.0850303	0.272236	3.30455	1.1736	0.0312611	0	0.202849	0
ACH-001513	HCA1	Cervix	Cervical Adenocarcinoma	Endocervical Adenocarcinoma		6.62855	0.828019	0	0.122735	0	0	0.0326764	0.0948252	5.46515	3.82133	0.0490675	0	0	2.32359	0.094409	0.816398	0	0.485328	0
ACH-001516	HCSC1	Cervix	Cervical Adenocarcinoma	Endocervical Adenocarcinoma		0.816344	0	0.0426667	0	0	0.210136	0	0.531923	0.0111049	0	0	0	0	3.28588	0.0365399	0.26347	0.0940063	0.258083	0
ACH-000864	COLO684	Uterus	Endometrial Carcinoma	Endometrial Carcinoma		0.16559	0.0462997	0.0229515	0.0587155	0.0280952	0.0477785	0.0828987	0.0142024	0.339409	0.0274896	0.0737764	0.0290811	0.157806	4.28457	0.621605	0.262015	0	0.40017	0.0352227
ACH-000961	ISHIKAWAHERAKLIO02ER	Uterus	Endometrial Carcinoma	Endometrial Carcinoma		8.9188	1.09893	0.0571369	0.0367607	0	0.128697	0	0.0673978	3.1702	1.69712	0.0750712	1.42512	0.267282	0.250834	0.32347	0.0218876	0	0.74284	0.0304025
ACH-000435	EFE184	Uterus	Endometrial Carcinoma	Endometrial Carcinoma		4.91363	0.351462	0.0276537	2.40029	0	0.121263	0	0.0574932	2.57565	2.88527	2.02955	1.48077	1.18401	3.17093	0.429388	0	0	0.600453	0.0293242
ACH-000192	MFE280	Uterus	Endometrial Carcinoma	Endometrial Carcinoma		8.97424	1.3837	0.0409107	0.133245	0.524431	0.252366	0.0617596	3.22237	1.86881	0.557488	0	0.121679	0.779043	3.98765	1.15739	1.39093	0.157392	1.04032	0.0570981
ACH-000879	MFE296	Uterus	Endometrial Carcinoma	Endometrial Carcinoma		1.18894	1.942	0.0278929	0.0458986	0	0.190384	0	0.0179789	0.816478	0.19374	0	0.0853499	0.0552345	5.1689	0.417807	0.143916	0.00936151	0.487043	0
ACH-000978	EN	Uterus	Endometrial Carcinoma	Endometrial Carcinoma		1.09433	0.245509	0.117996	0.186227	0.0175229	0.211052	0	0.0650346	0.22102	0.424302	0.110359	0	0.101544	4.35888	0.58853	0.794499	0.0196692	0.996163	0.0582999
ACH-000293	KLE	Uterus	Endometrial Carcinoma	Endometrial Carcinoma		6.9148	0.266374	0.785825	3.97951	3.10417	0.120982	0	1.16333	2.34336	2.32139	0.13214	0.175337	1.16817	2.13989	1.36571	0.0380245	0	0.546582	0
ACH-000940	AN3CA	Uterus	Endometrial Carcinoma	Endometrial Carcinoma		0.333843	0.482786	0.10535	0.00830473	0.0168215	0.142318	0	0.0338296	0.381437	0.219151	0.121987	0.0178364	0.0471363	3.75533	0.287918	0.0300903	0	0.756216	0.0951534
ACH-000954	HEC1A	Uterus	Endometrial Carcinoma	Endometrial Carcinoma		0.600844	0.221049	0.0185843	0.0280924	0	0.237469	0	2.77437	0.0739052	5.55836	3.1112	0.0161497	0.0159728	2.44518	0.467868	0	0	0.86747	0.0171223
ACH-000941	HEC1B	Uterus	Endometrial Carcinoma	Endometrial Carcinoma		3.60996	0.30293	0.0239026	0.0301793	0	0.0634242	0	2.09694	0	2.06554	0.0434299	0.0578412	0.0225738	4.87548	0.843813	0.0260436	0	0.884276	0.0224189
ACH-001517	HEC1	Uterus	Endometrial Carcinoma	Endometrial Carcinoma		0	1.39376	0	0	0	0	0	0	0	0.671393	0	0	0	4.02184	1.51358	0	0	0.292096	0.0509251
ACH-000974	SNGM	Uterus	Endometrial Carcinoma	Endometrial Carcinoma		3.17472	0.0459839	0.0547388	1.71602	0	0.0530766	0	1.01053	0.0603643	4.26051	3.2428	0	0.0156417	3.60165	0.372682	0.0990905	0	0.877774	0
ACH-000994	HEC59	Uterus	Endometrial Carcinoma	Endometrial Carcinoma		0.316549	0.130205	0.04384	0.0111678	0.0231304	0.13299	0	1.27553	0.246327	2.02316	0.230615	0.0284716	1.53384	3.76473	0.51071	0.0781562	0	1.09032	0.129309
ACH-000972	HEC151	Uterus	Endometrial Carcinoma	Endometrial Carcinoma		0.260293	1.41896	0.0146095	0.032699	0	0.0980557	0	0.28365	4.46607	4.43772	2.55071	0	0.153826	5.41052	0.0461558	0.154041	0	0.353705	0.0266457
ACH-000990	HEC108	Uterus	Endometrial Carcinoma	Endometrial Carcinoma		0.440749	0.0190813	0.097124	0.0366974	0	0.0899645	0	0.640922	0.085857	3.34114	0.306009	0	0.190028	3.72904	0.215297	0.136009	0	0.220611	0
ACH-001518	HEC116	Uterus	Endometrial Carcinoma	Endometrial Carcinoma		0.645174	1.37607	0	0.288253	0	0.0919963	0	1.77047	0	3.07734	1.36129	0	0	3.9052	2.67966	0.613735	0	0	0
ACH-000996	HEC251	Uterus	Endometrial Carcinoma	Endometrial Carcinoma		0.569632	0.0308827	0.0975865	0	0.0189418	0.113086	0	3.14244	3.00594	4.32592	0.388962	1.19782	0.88849	2.42836	0.958927	0.30985	0	1.10522	0.0563976
ACH-000946	HEC265	Uterus	Endometrial Carcinoma	Endometrial Carcinoma		0.349796	0	0.0174773	0.0171309	0	0.112824	0	0.0806754	2.94237	6.05568	1.03283	0	0.0273579	0.658624	0.473044	0.123423	0	0.520338	0
ACH-000831	HEC50B	Uterus	Endometrial Carcinoma	Endometrial Carcinoma		0.420136	0.151937	0.0519692	0	0.0162039	0.0994582	0	0.70954	0.931321	0.541903	0.0347158	0	0.182476	5.36435	0.551907	0.0275971	0	0.392975	0.0552234
ACH-002026	HHUA	Uterus	Endometrial Carcinoma	Endometrial Carcinoma		0.287249	0	0	1.23228	0	0	0	0.187223	0	4.89281	2.61181	0	0	3.39854	0.528146	0	0	0.157203	0
ACH-002027	HOUAI	Uterus	Endometrial Carcinoma	Endometrial Carcinoma		6.84314	0.172878	0.175347	0.48772	0	0	0	2.92311	1.76991	6.52018	4.19878	0	0.0155076	2.87617	0.294987	0.0366243	0	0.662373	0
ACH-000928	JHUEM1	Uterus	Endometrial Carcinoma	Endometrial Carcinoma		0.126253	1.3055	0.212505	0.010807	0	0.310998	0	1.51246	3.28497	1.2277	0.73777	1.25275	0.619259	3.12833	0.333363	0.0380259	0	0.734134	0.220169
ACH-000909	JHUEM2	Uterus	Endometrial Carcinoma	Endometrial Carcinoma		0.142728	0.229908	0.0393588	0.0119664	0	0.121322	0	0	0	0.118105	0	0	0.129474	5.32871	0.619309	0.0421778	0	0.489858	0.0422913
ACH-000173	JHUEM3	Uterus	Endometrial Carcinoma	Endometrial Carcinoma		5.98802	0.621197	0	1.07325	0	0.146809	0	0.145552	5.37908	4.09896	0.449117	1.36584	0.0565794	4.79571	0.489307	0.225052	0	0.682732	0
ACH-000993	JHUEM7	Uterus	Endometrial Carcinoma	Endometrial Carcinoma		2.37954	0.819457	0.0915969	0.0761103	0	0	0.0545179	1.08045	4.60679	3.71766	2.75676	0.259244	0.41181	4.50389	0.491029	0	0	0.367107	0.0157673
ACH-000913	ESS1	Uterus	Uterine Sarcoma/Mesenchymal	Endometrial Stromal Sarcoma		6.01089	0.0698767	0	0.410863	0	0.312447	0	0.121201	0.798138	0.618508	0.0266825	0	0	4.71696	0.510332	0.0784527	0	0.25693	0
ACH-000966	IGROV1	Ovary/Fallopian Tube	Ovarian Epithelial Tumor	Endometrioid Ovarian Cancer		4.48483	0.152078	0	0.089387	0	0.0493784	0	1.17431	0.120441	2.04756	2.92274	0.0981918	0.75805	5.62715	1.4386	0	0	0.625496	0.166317
ACH-001991	NZOV9	Ovary/Fallopian Tube	Ovarian Epithelial Tumor	Endometrioid Ovarian Cancer		0	0.243452	0.0375959	0.015135	0	0.191316	0	6.52272	0.0429651	0.0442038	0	0	1.65516	2.70184	0.0304816	0.130578	0	0.592978	0
ACH-002524	SNU251	Ovary/Fallopian Tube	Ovarian Epithelial Tumor	Endometrioid Ovarian Cancer		0.448308	0.195989	0	1.22633	0	0.127192	0	0	3.97239	3.25373	0	0.575126	0.0332024	3.63236	0.755766	0.145645	0	0.188848	0
ACH-000657	A2780	Ovary/Fallopian Tube	Ovarian Epithelial Tumor	Endometrioid Ovarian Cancer		8.93313	2.28579	0	0.11335	0	0.0704951	0	0.163777	0.0291772	0.0299475	0	0.0230168	0.0151935	4.73585	0.297413	0.388264	0.0667987	1.09461	0.0432269
ACH-000048	TOV112D	Ovary/Fallopian Tube	Ovarian Epithelial Tumor	Endometrioid Ovarian Cancer		7.41127	0.712458	0.0274329	0.0416019	0	0.120523	0	0	0.120584	0.0556899	0.0183593	0.0728878	0	4.70245	0.191411	0.144275	0	0.55021	0
ACH-000947	OVK18	Ovary/Fallopian Tube	Ovarian Epithelial Tumor	Endometrioid Ovarian Cancer		0.410101	0.610833	0	0.0272673	0	0.0519665	0	0	4.23175	0.217166	0.0271668	0.108632	0.0394753	4.6112	0.750307	0.436075	0	0.423944	0.0628608
ACH-001433	CCLFPEDS0008T	Soft Tissue	Epithelioid Sarcoma	Epithelioid Sarcoma		6.15087	2.49145	0	0	0	0	0	0.0168543	6.35826	1.16487	0	0	0	3.81064	2.5888	0	0	0.476662	0.13116
ACH-001702	VAESBJ	Soft Tissue	Epithelioid Sarcoma	Epithelioid Sarcoma		8.51592	1.15849	0	0	0	0.376602	0	0	3.00547	0.032981	0.0213404	0.106953	0	4.43192	0.409043	0.147376	0	0.430338	0
ACH-003426	CCLFNEURO0046T	Esophagus/Stomach	Esophagogastric Adenocarcinoma	Esophageal Adenocarcinoma		9.75642	0	0	0	0	0.091341	0	0	3.6676	0	0	0	0	2.17992	1.3729	0.0909984	0	1.1317	0.183
ACH-001497	ESO51	Esophagus/Stomach	Esophagogastric Adenocarcinoma	Esophageal Adenocarcinoma		0.0851486	1.83999	0.014381	0.213344	0	0.0504014	0	0.276314	3.50961	3.70533	0.0447298	0.0774208	0	0.0590063	1.49219	0.0239948	0	0.652667	0.0211343
ACH-002706	IS076A	Esophagus/Stomach	Esophagogastric Adenocarcinoma	Esophageal Adenocarcinoma		5.20672	4.86758	0	0.123886	0	0.0432031	0	0	3.34859	1.54677	0.0314488	0.35416	0	4.63941	0.67296	0.344711	0	1.08456	0
ACH-002705	IS076P	Esophagus/Stomach	Esophagogastric Adenocarcinoma	Esophageal Adenocarcinoma		0.282204	1.11919	0	0.286869	0	0.25264	0	0	4.16012	6.51588	2.70213	0.283049	0.151295	4.79428	0.260049	0.446026	0	0.470436	0
ACH-000216	JHESOAD1	Esophagus/Stomach	Esophagogastric Adenocarcinoma	Esophageal Adenocarcinoma		4.15172	1.32222	0.0435447	0	0	0	0	0.0808145	4.48843	6.15057	3.00517	2.8942	1.70408	2.85261	0.820241	0.374481	0	1.27787	0
ACH-002703	OANC1	Esophagus/Stomach	Esophagogastric Adenocarcinoma	Esophageal Adenocarcinoma		4.61798	0.0682732	0	0	0	0.0632503	0	4.57065	2.95841	0.598123	0	0.0518579	0.156985	3.58101	1.02836	0.58867	0	0.355454	0
ACH-001500	FLO1	Esophagus/Stomach	Esophagogastric Adenocarcinoma	Esophageal Adenocarcinoma		0.967887	4.0326	0	0.0905147	0.0232284	0.0888702	0	0	3.75167	0.134334	0.0880914	0.352298	0	4.74408	0.398864	1.20338	0	0.651123	0
ACH-001654	SKGT4	Esophagus/Stomach	Esophagogastric Adenocarcinoma	Esophageal Adenocarcinoma		6.77293	0.991265	0.253886	0.70397	0	0.029778	0	0	2.8811	5.74365	4.09363	0.21947	0	2.75885	5.14933	0.167598	0	0.799457	0
ACH-001368	OACM51	Esophagus/Stomach	Esophagogastric Adenocarcinoma	Esophageal Adenocarcinoma		0.592451	0.92831	0.0194343	0.00896441	0	0.0580906	0	0	0.358475	0.0877045	0	0.0836464	0	0.221794	0.916165	0.035448	0	0.195301	0
ACH-000383	OE33	Esophagus/Stomach	Esophagogastric Adenocarcinoma	Esophageal Adenocarcinoma		0.547197	0.380108	0.0284263	0.00825309	0	0.163597	0.0487328	0.0519832	4.16633	4.91706	1.17609	0.317765	0.0865379	1.32734	0.201014	0.268275	0	0.412522	0
ACH-003476	CCLFHNSC0002T	Esophagus/Stomach	Esophageal Squamous Cell Carcinoma	Esophageal Squamous Cell Carcinoma		4.52046	0.610317	0	0.014091	0	0	0	0	5.19123	2.946	0.904645	2.43485	0	2.70857	0.910248	0	0	0.0385752	0
ACH-000679	OE19	Esophagus/Stomach	Esophageal Squamous Cell Carcinoma	Esophageal Squamous Cell Carcinoma		0.151711	0.0511855	0.0633745	0.0160883	0	0	0	2.53054	4.83383	4.82077	2.35912	0.615617	0.912064	0.0989975	0.0592224	0.943071	0.00937297	0.256366	0
ACH-000544	OE21	Esophagus/Stomach	Esophageal Squamous Cell Carcinoma	Esophageal Squamous Cell Carcinoma		5.52257	1.09076	0.123404	0.0236457	0	0.0777708	0	0	4.92975	4.7447	0.895369	4.58534	0.660382	1.52627	0.695435	0.038373	0	0.465638	0.011404
ACH-000717	COLO680N	Esophagus/Stomach	Esophageal Squamous Cell Carcinoma	Esophageal Squamous Cell Carcinoma		2.38664	0.671875	0.0302457	2.61341	0	0.526397	0	0.0368353	1.98427	4.54817	3.09269	0.899018	0.594151	5.35619	1.31591	0.576384	0	1.02007	0
ACH-000823	KYSE140	Esophagus/Stomach	Esophageal Squamous Cell Carcinoma	Esophageal Squamous Cell Carcinoma		7.88918	0.94014	0.0662683	0.32334	0	0.0460999	0	0	2.68656	4.8499	0.942766	4.00491	1.37078	3.61058	0.543897	0.223592	0	0.491461	0.0339184
ACH-000777	KYSE30	Esophagus/Stomach	Esophageal Squamous Cell Carcinoma	Esophageal Squamous Cell Carcinoma		1.67459	0.139763	0.129692	0.0886884	0	0.980058	0	0.256211	2.39871	5.31917	1.58345	1.53645	3.13656	3.16951	0.47312	0.137667	0	1.09212	0.0338733
ACH-000784	KYSE70	Esophagus/Stomach	Esophageal Squamous Cell Carcinoma	Esophageal Squamous Cell Carcinoma		8.20273	0.464726	0.0910891	0.917228	0	0.292909	0.0545971	0.0516951	0.184551	2.138	1.3307	0.0208713	0.785133	0.912905	0.175235	0.272054	0	0	0.0186299
ACH-000637	KYSE520	Esophagus/Stomach	Esophageal Squamous Cell Carcinoma	Esophageal Squamous Cell Carcinoma		4.9193	1.69161	0.0980597	0.194506	0	0.137378	0	0.0582043	4.2517	3.77098	0.769814	2.87206	0.718583	4.14906	0.721588	0.499958	0.0106624	0.278613	0
ACH-000824	KYSE510	Esophagus/Stomach	Esophageal Squamous Cell Carcinoma	Esophageal Squamous Cell Carcinoma		6.48802	1.11664	0	0.090325	0	0.229786	0	0.153831	2.96856	4.4486	0.850713	1.62204	2.43378	4.25092	0.411385	0.141502	0	0.938207	0
ACH-000855	KYSE150	Esophagus/Stomach	Esophageal Squamous Cell Carcinoma	Esophageal Squamous Cell Carcinoma		2.7669	1.49747	0.0337112	0.0415864	0	0.118135	0	0.0446375	1.63677	4.79825	0.508362	0.0556899	2.76152	3.90781	1.22222	0.177575	0	0.96875	0
ACH-000693	KYSE180	Esophagus/Stomach	Esophageal Squamous Cell Carcinoma	Esophageal Squamous Cell Carcinoma		6.20977	0.479789	0.0287573	0.0237663	0	0.0837607	0	0.0179219	2.16925	5.07216	0.510868	3.67451	1.01445	4.26252	0.568348	0.0872524	0.0344848	0.59102	0.0313416
ACH-000873	KYSE270	Esophagus/Stomach	Esophageal Squamous Cell Carcinoma	Esophageal Squamous Cell Carcinoma		5.74366	1.68614	0.228816	0	0	0.0341946	0	0.0164293	2.37523	5.5767	3.63312	1.57665	1.10511	3.32329	0.508499	0.148657	0.0285479	1.06886	0.028108
ACH-000809	KYSE410	Esophagus/Stomach	Esophageal Squamous Cell Carcinoma	Esophageal Squamous Cell Carcinoma		0.905878	0.295625	0	0.0591614	0	0.0658039	0	0.0276212	3.12659	4.69185	0.375772	3.46176	2.61692	3.71397	0.101483	0.172614	0	0.194044	0
ACH-000865	KYSE450	Esophagus/Stomach	Esophageal Squamous Cell Carcinoma	Esophageal Squamous Cell Carcinoma		6.06985	2.48638	0.028364	0.440208	0	0	0	0.0384924	2.7647	1.93563	0.335259	1.76756	1.55856	2.94397	0.247585	0.121331	0	1.42507	0.0437868
ACH-000647	TE1	Esophagus/Stomach	Esophageal Squamous Cell Carcinoma	Esophageal Squamous Cell Carcinoma		0.283166	0.351064	0.017788	3.41322	0	0	0	0.0735968	0.88531	4.63815	0.48463	0.0777174	0.0511438	3.72988	1.93247	0	0	0.777202	0.105793
ACH-000561	TDOTT	Esophagus/Stomach	Esophageal Squamous Cell Carcinoma	Esophageal Squamous Cell Carcinoma		6.46331	3.2601	0.034896	0	0	0	0	0.183586	7.44863	5.6091	3.55936	8.24054	2.67735	1.7423	0.157675	0.454982	0	1.42909	0
ACH-000305	ECGI10	Esophagus/Stomach	Esophageal Squamous Cell Carcinoma	Esophageal Squamous Cell Carcinoma		4.66822	2.10681	0.176106	0.529346	0	0.145625	0	0.0607544	4.63855	5.05052	4.69307	3.27577	2.15391	3.08024	0.219501	0.189642	0	1.42751	0.0127017
ACH-000408	TE5	Esophagus/Stomach	Esophageal Squamous Cell Carcinoma	Esophageal Squamous Cell Carcinoma		0.0624892	0.919977	0	0.0420671	0	0.136647	0.0591227	0.231565	1.56982	3.98392	2.06749	0.311521	2.27087	1.56955	0.857341	0.456194	0	1.50049	0.0361179
ACH-000605	TE6	Esophagus/Stomach	Esophageal Squamous Cell Carcinoma	Esophageal Squamous Cell Carcinoma		6.12075	0.898078	0	0.511874	0	0.220782	0	0.11229	1.95531	1.33426	0.364959	0.115944	1.20442	3.53524	0.0454765	0.79026	0	0.511812	0
ACH-000353	TE15	Esophagus/Stomach	Esophageal Squamous Cell Carcinoma	Esophageal Squamous Cell Carcinoma		4.94735	0.445008	0.220916	0.115449	0	0	0	0.0379346	5.72379	5.70444	2.9151	3.37736	0.989611	3.21447	0.34506	0.0956936	0	1.01474	0
ACH-000694	TE9	Esophagus/Stomach	Esophageal Squamous Cell Carcinoma	Esophageal Squamous Cell Carcinoma		5.81075	1.41277	0.0343439	0.111929	0	0.519725	0	1.83002	5.54014	5.14053	4.01929	6.32684	0.93168	3.32077	0.213989	0.205969	0	1.6253	0.0303728
ACH-000917	TE4	Esophagus/Stomach	Esophageal Squamous Cell Carcinoma	Esophageal Squamous Cell Carcinoma		3.45391	1.60976	0	0.014798	0	0	0	0.12987	5.08311	3.90348	1.73907	2.94052	0	2.25156	0.650227	0.45587	0	0.997407	0
ACH-000452	TE8	Esophagus/Stomach	Esophageal Squamous Cell Carcinoma	Esophageal Squamous Cell Carcinoma		6.59567	1.14219	0	0.207693	0	0.659799	0	0.11504	2.16197	2.499	0.272023	2.17087	0.584499	2.87679	0.916251	1.18111	0	0.221484	0
ACH-000318	TE10	Esophagus/Stomach	Esophageal Squamous Cell Carcinoma	Esophageal Squamous Cell Carcinoma		3.98728	0.71977	0.236679	0.00911495	0	0	0	0.0547901	3.2052	5.11379	4.33418	0.68072	1.17296	3.54508	0.549814	0.0292847	0	0.464286	0.348408
ACH-000488	TE11	Esophagus/Stomach	Esophageal Squamous Cell Carcinoma	Esophageal Squamous Cell Carcinoma		5.23928	0.552511	0	0.0132907	0	0.125031	0	0.0136523	5.96353	6.22141	1.99032	3.05005	1.14633	2.73279	0.173028	0.0965844	0	0.33167	0.0124314
ACH-000726	TE14	Esophagus/Stomach	Esophageal Squamous Cell Carcinoma	Esophageal Squamous Cell Carcinoma		2.84759	2.42618	0.431692	2.69271	0	0.705943	0	0.927571	3.71466	4.57964	1.67123	4.82801	1.47153	2.36977	1.2962	0	0	0.623569	0.163921
ACH-001022	CBAGPN	Bone	Ewing Sarcoma	Ewing Sarcoma		6.41912	0.756281	0	0.0453647	0	0.109684	0	0	0	0	0	0	0.0731964	4.35732	0.356847	0.240047	0	0.0718052	0
ACH-001427	CCLFPEDS0007T	Bone	Ewing Sarcoma	Ewing Sarcoma	EWS::FLI	5.25235	0	0	0.153621	0	0.0578038	0	0.0408391	0.87202	0.0633373	0.0423838	0.386228	0	3.59066	0.292803	0.125857	0	0.342965	0
ACH-001428	CCLFPEDS0010T	Bone	Ewing Sarcoma	Ewing Sarcoma	EWS::FLI	5.09839	1.15541	0	0.773483	0	0.163269	0	0	0.514517	0.0719329	0	0	0	4.23467	0.701916	0.29565	0	0.0675644	0
ACH-001029	CHLA10	Bone	Ewing Sarcoma	Ewing Sarcoma	EWS::FLI	7.35344	0.660282	0.0143839	1.04206	0	0.136235	0	0	0.0323308	0	0.0433249	0	0	4.30053	0.573972	0.177679	0	0.794576	0.196076
ACH-001030	CHLA218	Bone	Ewing Sarcoma	Ewing Sarcoma		6.70018	2.74231	0	0.689246	0	0.0296409	0	0.0399048	0.141582	0.0326157	0	0	0	3.93962	0.66444	0.258521	0	0.243312	0
ACH-001032	CHLA32	Bone	Ewing Sarcoma	Ewing Sarcoma	EWS::FLI	3.65105	0.10935	0	0.305756	0	0.133333	0	0	0.0164835	0	0.0193532	0	0	3.42037	0.386079	0.280669	0.0398248	0.0510881	0
ACH-001034	CHLA9	Bone	Ewing Sarcoma	Ewing Sarcoma	EWS::FLI	7.32791	0.71953	0	0.0401728	0	0.0940955	0	0	0.0159057	0.0153377	0	0.0499388	0.0166218	4.56858	0.184236	0.734607	0	0.805615	0
ACH-001035	CHLA99	Bone	Ewing Sarcoma	Ewing Sarcoma	EWS::FLI	6.67683	0.117649	0.0310521	1.25585	0	0.130431	0	0.032895	0.0562214	0.013255	0.050099	0	0	3.93206	0.410153	0.407072	0	0.271722	0
ACH-001038	COGE352	Bone	Ewing Sarcoma	Ewing Sarcoma	EWS::ERG	6.77508	0.907088	0	0.658031	0	0.102133	0	0.0739134	0.576902	0.0398641	0	0.308475	0.0210177	4.29039	0.726196	0.265064	0	0.166971	0.185405
ACH-000499	EW8	Bone	Ewing Sarcoma	Ewing Sarcoma	EWS::FLI	6.66461	0.338914	0	0.431836	0	0.109024	0	0	1.88992	0.0158386	0	0.0372487	0.014898	4.49863	1.51063	1.25271	0	0.0432171	0.047033
ACH-000279	EWS502	Bone	Ewing Sarcoma	Ewing Sarcoma	EWS::FLI	6.92694	1.11252	0	0.0410859	0	0.111886	0	0.0830567	0.544041	0.032225	0.0212864	0.0849024	0.0449886	4.66293	0.864886	0.354251	0	0.866109	0.228507
ACH-002780	NCCES1C1	Bone	Ewing Sarcoma	Ewing Sarcoma		0.997596	0.884384	0	0	0	0.0500252	0	0	0.104247	0	0	0	0	3.87212	0.864649	0	0	0.256868	0
ACH-001192	SKNEP1	Bone	Ewing Sarcoma	Ewing Sarcoma	EWS::FLI	7.14989	1.96725	0.10113	0.777428	0	0.167516	0	0	0.183772	0.0794908	0	0	0	5.95428	1.18504	0.227222	0	0.355847	0
ACH-001193	SKPNDW	Bone	Ewing Sarcoma	Ewing Sarcoma	EWS::FLI	6.40026	0.284809	0.0410621	0.0899754	0	0.115613	0	0.0139153	0	0.035562	0	0	0	5.20443	0.316662	0.417152	0	0.936646	0.0373021
ACH-001283	TC106	Bone	Ewing Sarcoma	Ewing Sarcoma	EWS::ERG	2.86031	0.47934	0	1.47501	0	0	0	0.0242672	0.116727	0	0	0	0.0210518	3.70916	0.100951	0.490534	0	0.143635	0
ACH-001430	TC138	Bone	Ewing Sarcoma	Ewing Sarcoma	EWS::FLI	3.92182	1.24644	0	0.213362	0	0.0836436	0	0.0355803	0.412108	0	0	0	0	4.49539	2.68295	0.949014	0	0.467687	0.0502802
ACH-001431	TC205	Bone	Ewing Sarcoma	Ewing Sarcoma	EWS::FEV	3.01242	1.34785	0	0	0	0.118326	0	0	0	0	0	0	0	4.2104	0.944751	0.49083	0	0.348177	0
ACH-000391	MHHES1	Bone	Ewing Sarcoma	Ewing Sarcoma	EWS::FLI	5.95568	0.817142	0.131751	0.0638991	0	0	0	0.0413636	0.14262	0.0399624	0.100622	0.0132021	0.0799877	4.95948	0.903544	0.273783	0	0.0788612	0.0306412
ACH-000210	CADOES1	Bone	Ewing Sarcoma	Ewing Sarcoma	EWS::ERG	1.20743	2.23681	0.0312357	0.693373	0	0	0	0.0203877	0.079757	0.14925	0.0218819	0	0.115218	4.09405	0.516293	0.5701	0	1.34931	0.0168129
ACH-000424	TC71	Bone	Ewing Sarcoma	Ewing Sarcoma		5.46158	0.361996	0.0325946	1.50965	0	0.0856735	0	0.017731	0.0689775	0.0143853	0.0187153	0	0	3.41535	0.683663	0.0601304	0	0.170297	0.0856504
ACH-000052	A673	Bone	Ewing Sarcoma	Ewing Sarcoma	EWS::FLI	6.2915	0.576456	0.105465	0.100345	0	0.12637	0	0.0331474	0.0655475	0.130387	0	0	0.0677571	3.20329	0.618104	0.111312	0	0.291652	0.302031
ACH-000039	SKNMC	Bone	Ewing Sarcoma	Ewing Sarcoma	EWS::FLI	7.23016	0.721646	0.0160826	0.388229	0	0	0	0.0169912	0.135859	0.120388	0	0	0.175107	5.35073	0.499758	1.07354	0.00920239	0.924375	0.0585562
ACH-000041	RDES	Bone	Ewing Sarcoma	Ewing Sarcoma	EWS::FLI	5.05822	0.583219	0.0489336	0.957314	0	0.145748	0	0.0299588	0.161734	0.0697063	0.0720646	0.0203749	0.186565	5.30906	1.39326	0.71322	0.00954067	0.296225	0.127022
ACH-000087	SKES1	Bone	Ewing Sarcoma	Ewing Sarcoma	EWS::FLI	5.71855	1.02596	0.0580283	0.566559	0	0.215967	0	0.139265	0.346703	0.128469	0	0.0207703	0.0270224	5.04694	0.946126	0.538332	0	0.466862	0.159359
ACH-002050	HTST	Other	Extra Gonadal Germ Cell Tumor	Extra Gonadal Germ Cell Tumor		7.43032	0.993084	0	0.00721703	0	0.0303177	0	0	0.0773291	0	0	0	0	3.28062	1.3155	0.306711	0	1.2803	0
ACH-001841	MGHECC3	Biliary Tract	Intraductal Papillary Neoplasm of the Bile Duct	Extrahepatic Cholangiocarcinoma		2.84542	0.292902	0.0255873	0.609866	0	0.0912246	0	0.0263355	4.81662	5.64207	3.72791	2.98016	0	2.47116	0.328029	0.392178	0	0.346965	0
ACH-001843	MGHECC4	Biliary Tract	Intraductal Papillary Neoplasm of the Bile Duct	Extrahepatic Cholangiocarcinoma		9.11152	3.97223	0	0.0694478	0	0.102792	0	0	5.98259	0.0996305	0	1.56173	0	3.38053	0.502483	0.409946	0	1.2658	0
ACH-000268	SNU245	Biliary Tract	Intraductal Papillary Neoplasm of the Bile Duct	Extrahepatic Cholangiocarcinoma		0.252699	0.782409	0.0240969	0.0141639	0	0.0248657	0.0176526	5.70911	5.47313	4.65083	1.78688	1.52864	0.076886	0.170201	0.237556	0.0763155	0.0080336	1.07123	0.0126602
ACH-000461	SNU1196	Biliary Tract	Intraductal Papillary Neoplasm of the Bile Duct	Extrahepatic Cholangiocarcinoma		0.204826	2.28961	0.0905418	0.028951	0	0	0	0.156608	4.60427	5.85813	2.29469	3.18949	0.0235549	0.214116	1.65971	0.334696	0.00797334	0.931436	0.0257177
ACH-001673	TFK1	Biliary Tract	Intraductal Papillary Neoplasm of the Bile Duct	Extrahepatic Cholangiocarcinoma		1.15358	0.083054	0	0.0142853	0	0.187348	0	2.77915	4.23742	4.1208	0.664359	0.285405	0.0756997	1.83206	0.283422	0.088934	0	0.818977	0.0553886
ACH-001494	EGI1	Biliary Tract	Intraductal Papillary Neoplasm of the Bile Duct	Extrahepatic Cholangiocarcinoma		0.0191083	0.863927	0.0164792	0.242112	0	0.232369	0.0564795	0.257247	5.1396	4.96703	3.32748	3.60651	0	2.17506	1.33382	0.201097	0	0.954289	0.0369435
ACH-001536	KKU100	Biliary Tract	Intraductal Papillary Neoplasm of the Bile Duct	Extrahepatic Cholangiocarcinoma		7.52373	0.281093	0	0.0954087	0	0.0776628	0	0	0.209262	0.0296592	0.019514	0	0	2.02245	0.245468	0.359951	0	0.389467	0.0826208
ACH-001059	DL	Soft Tissue	Rhabdoid Cancer	Extrarenal Rhabdoid Cancer		2.97971	4.82371	0.0157759	0.00711367	0	0.0943658	0	0.0211229	2.05283	0	0	0	0	4.21485	0.530153	0.222507	0.026361	1.41566	0
ACH-001099	KD	Soft Tissue	Rhabdoid Cancer	Extrarenal Rhabdoid Cancer		9.97881	3.69627	0.0505407	0.0133436	0	0.135627	0	0	0.230386	0.0502119	0.0992844	0.0293511	0	4.26971	0.207817	0.287379	0	1.64012	0
ACH-001128	MON	Soft Tissue	Rhabdoid Cancer	Extrarenal Rhabdoid Cancer		6.34047	1.83261	0.181161	0.303756	0.0382128	0.251439	0	0	1.88382	0.031995	0.0425645	0	0	5.54071	0.405004	0.0636438	0	0.491673	0
ACH-000172	TM87	Soft Tissue	Rhabdoid Cancer	Extrarenal Rhabdoid Cancer		10.2769	1.31321	0	0	0	0.275791	0	0.126887	0.390027	0.0882746	0	0	0	3.9086	0.410104	0.205994	0	0.946039	0
ACH-001211	TTC549	Soft Tissue	Rhabdoid Cancer	Extrarenal Rhabdoid Cancer		0.495043	1.54229	0.0983859	0.061255	0.0689019	0	0	0	0.0518231	0	0.0476305	0	0.0979748	4.59814	1.08293	0.11305	0.0172207	0.668716	0
ACH-000597	TTC709	Soft Tissue	Rhabdoid Cancer	Extrarenal Rhabdoid Cancer		1.7719	2.99265	0.0799999	0.022855	0	0.0704044	0	0.0543734	0.0819558	0	0	0	0	4.3778	0.367287	0.0499374	0.0140281	0.622987	0
ACH-001519	HEMCSS	Bone	Chondrosarcoma	Extraskeletal Myxoid Chondrosarcoma		2.17747	0.550165	0	0	0	1.27345	0	0	0.0186427	0	0	0	0	1.3151	1.12676	0	0	1.16204	0.0355535
ACH-003283	BJ	Fibroblast	Non-Cancerous	Fibroblast		9.36973	0.053919	0	1.61729	0	0	0	0	0	0	0	0	0	3.61097	1.71305	0	0	1.64095	0
ACH-003284	WI38	Fibroblast	Non-Cancerous	Fibroblast		8.04005	3.88441	0	0	0	0	0	0	0.757345	0	0	0	0	3.18318	1.8464	0	0	2.29619	0
ACH-003221	HS38T	Fibroblast	Non-Cancerous	Fibroblast		7.66364	0.247463	0	0	0	0	0	0	0.187655	0	0	0	0	2.83433	0.971012	0.0825214	0	1.05575	0
ACH-000133	HS729	Fibroblast	Non-Cancerous	Fibroblast		6.83847	0.473005	0	0.131853	0	0.058189	0	0	0.586322	0.115728	0	0	0.0374652	5.10724	1.16428	0.147522	0	0.565465	0.0590576
ACH-000224	HS819T	Fibroblast	Non-Cancerous	Fibroblast, Bone		7.11616	0.015499	0	0.345617	0	0.166983	0	0.0463178	0.0192735	0.0881606	0	0	0.0198997	3.28426	1.04138	0.189592	0	0.829237	0
ACH-000229	HS822T	Fibroblast	Non-Cancerous	Fibroblast, Bone		6.97441	0.389512	0	1.00076	0	0.0446053	0	0.0456317	0.121269	0.0739628	0.0241196	0	0.0189062	3.7805	1.35612	0.0391763	0.0989396	1.06413	0.0477743
ACH-000071	HS706T	Fibroblast	Non-Cancerous	Fibroblast, Bone		9.13635	0.00690837	0.0341002	0.010502	0	0.179684	0	0.0874941	1.57272	0.298048	0.0468361	0	0	3.62812	1.16155	0.142413	0	1.01179	0.0356295
ACH-000185	HS737T	Fibroblast	Non-Cancerous	Fibroblast, Bone		8.6948	0.280282	0.0468961	0	0	0	0	0	0.707918	0.0205754	0	0	0	3.66971	0.685341	0	0	1.15091	0.0362811
ACH-000526	HS821T	Fibroblast	Non-Cancerous	Fibroblast, Bone		8.49148	0.00659533	0.674761	0.118128	0	0.0787328	0	0	0.342467	0.0517229	0.0633649	0	0	3.80781	0.750396	0.0341143	0.011092	1.68018	0
ACH-000119	HS863T	Fibroblast	Non-Cancerous	Fibroblast, Bone		7.45972	0.534491	0.24741	0.0464575	0	0.121152	0	0.0468612	1.14414	0.0934439	0.0733239	0.097995	0.0360897	4.75396	0.818416	0.0750506	0.0126302	0.812842	0.087194
ACH-000340	HS870T	Fibroblast	Non-Cancerous	Fibroblast, Bone		8.33666	0.0364724	0.0344538	0.243993	0	0	0	0.02223	0.034958	0.0179974	0.0233604	0	0	4.38473	0.947864	0.0363824	0	1.67607	0.0378601
ACH-000154	HS888T	Fibroblast	Non-Cancerous	Fibroblast, Bone		7.3986	1.78442	0.0628595	0	0	0	0	0.0815264	0.146572	0.0503833	0.0221746	0	0.0844235	4.90437	1.7983	0.0694575	0	1.40766	0
ACH-000529	T173	Fibroblast	Non-Cancerous	Fibroblast, Bone		6.61294	0.0341129	0.0372726	0.374032	0	0	0	0.151025	0.400371	0.0958515	0.0428642	0	0	4.19397	0.426946	0	0	0.968734	0
ACH-000083	HS281T	Fibroblast	Non-Cancerous	Fibroblast, Breast		7.28141	1.53856	0.0329725	0.0586712	0	0.0161911	0	0.0420489	0.703382	0.0676841	0.0223366	0.0888987	0.10838	4.86321	0.742882	0.035158	0	0.753283	0
ACH-000184	HS343T	Fibroblast	Non-Cancerous	Fibroblast, Breast		7.51045	1.10723	0.037087	0.0753546	0	0	0	0.0698437	0.175054	0.132264	0	0	0.037877	4.46253	0.903483	0.0389699	0	0.709556	0.0232568
ACH-000540	HS606T	Fibroblast	Non-Cancerous	Fibroblast, Breast		6.68542	0.571869	0.0684521	0.0207475	0	0.113027	0	0.168669	0.0176583	0.0707919	0	0	0	3.43706	1.69441	0.073276	0.0119536	0.941188	0.0189133
ACH-000413	HS739T	Fibroblast	Non-Cancerous	Fibroblast, Breast		7.23504	0.272299	0	1.51146	0.0261428	0.118156	0	0.0265168	0.347975	0.0515767	0	0.0216389	0	3.67185	1.20038	0.128264	0	0.655786	0
ACH-000134	HS274T	Fibroblast	Non-Cancerous	Fibroblast, Breast		6.67132	0.0243069	0.197919	1.18208	0	0.160791	0	0	0.0579784	0.145606	0.0397083	0	0.0299066	4.86761	0.898436	0	0	0.987353	0.0672036
ACH-000230	HS742T	Fibroblast	Non-Cancerous	Fibroblast, Breast		7.28869	1.10436	0	0.181506	0	0.0445718	0	0	0.0186199	0.0161968	0	0	0.0189859	2.3399	1.22686	0.0409317	0	0.458923	0
ACH-000199	HS255T	Fibroblast	Non-Cancerous	Fibroblast, Colorectal		7.12617	0.300816	0.0679292	0.443206	0	0.163634	0	0.038002	0.0151892	0.0607433	0.0200135	0	0.0155033	2.52485	0.843331	0.100444	1.52951	2.66481	0.0392156
ACH-000214	HS675T	Fibroblast	Non-Cancerous	Fibroblast, Colorectal		6.22854	0.758611	0.028695	0.0364822	0	0.0270818	0	0.0356647	0.414501	0.0434621	0.0378334	0	0	3.66504	1.36983	0.147348	0	2.84983	0
ACH-000850	HS698T	Fibroblast	Non-Cancerous	Fibroblast, Colorectal		8.74249	0.345259	0.0434495	0.0529333	0	0.228708	0	0	0.0373358	0.0206778	0	0	0.12036	3.99995	0.920447	0	0	1.52423	0.0749041
ACH-000742	DM3	Fibroblast	Non-Cancerous	Fibroblast, Lung		6.32877	2.11102	0	0.391573	0	0	0	0.170033	0.210717	0.303006	0.0389236	0.158182	0	5.07643	1.60009	0	0	1.86925	0
ACH-000797	HLFA	Fibroblast	Non-Cancerous	Fibroblast, Lung		7.44883	1.79765	0.0886735	0.0763019	0	0.186053	0	0.013861	0	0.0902031	0	0	0	3.63327	1.24798	0.0983818	0	3.27646	0
ACH-000131	HS229T	Fibroblast	Non-Cancerous	Fibroblast, Lung		6.07592	1.53999	0	0.292186	0	0.0624492	0	0	0.150114	0.0724873	0	0	0.0134737	5.21322	1.47658	0.079858	0	1.09083	0.0850928
ACH-000539	HS618T	Fibroblast	Non-Cancerous	Fibroblast, Lung		7.25284	0.777719	0.0180088	0.0779457	0	0.080996	0	0.0384362	0.0455646	0.091735	0.0537508	0	0	4.73065	1.62085	0.0968002	0	1.73084	0
ACH-000531	RS5	Fibroblast	Non-Cancerous	Fibroblast, Lung		5.77088	1.31873	0	1.11769	0	0	0	0.016947	0.156936	0.067563	0	0.0398164	0.178133	4.14625	1.13334	0.0284631	0	1.924	0.0151293
ACH-001207	TIG3TD	Fibroblast	Non-Cancerous	Fibroblast, Lung		7.51748	1.59256	0	0.0435783	0	0.0389755	0	0.023711	0.0533741	0	0	0	0.0183721	4.40119	1.09326	0.0772662	0	0.633118	0
ACH-000165	HS751T	Fibroblast	Non-Cancerous	Fibroblast, Lymphoid		8.23278	0.0400283	0.453804	0.145748	0	0.177314	0	0.0245296	0.0752177	0.0646732	0	0.024297	0.351179	4.36196	0.935905	0.0801787	0	1.1435	0.0302485
ACH-000063	HS616T	Fibroblast	Non-Cancerous	Fibroblast, Lymphoid		8.31849	0.14906	0.07048	0.430774	0	0.157776	0	0	0.0520207	0.0362895	0.0235847	0	0.112156	3.23483	1.17507	0.0376915	0	1.20637	0.0396325
ACH-000125	TO175T	Fibroblast	Non-Cancerous	Fibroblast, Lymphoid		6.64694	0.145003	0.113787	1.5248	0	0	0	0.034882	0.275012	0.139713	0.0753683	0.143724	0.19818	4.95555	1.07427	0	0.0515837	0.877736	0
ACH-000240	HS600T	Fibroblast	Non-Cancerous	Fibroblast, Skin		7.34002	0.0328273	0	0.352639	0	0.202952	0	0.0496614	0.553337	0.192154	0	0.030733	0	4.4759	1.41198	0.0426093	0	1.29608	0.1477
ACH-000275	HS834T	Fibroblast	Non-Cancerous	Fibroblast, Skin		8.29623	0.219587	0	1.1601	0	0.214449	0	0	0.161801	0.0803657	0.0263893	0	0.0198869	3.29288	0.935755	0.0421666	0	1.26737	0.0283372
ACH-000194	HS934T	Fibroblast	Non-Cancerous	Fibroblast, Skin		7.51121	1.51014	0.0434663	0	0	0.0821562	0	0	0.320301	0.340034	0.0267986	0	0	4.5677	1.37377	0	0	1.353	0.0532295
ACH-000306	HS688AT	Fibroblast	Non-Cancerous	Fibroblast, Skin		6.50998	0.900156	0.0458385	0.187576	0	0.0687286	0	0.0489462	0.0737531	0.0788134	0	0	0	3.683	1.30992	0	0.174189	1.07879	0.0593165
ACH-000180	HS839T	Fibroblast	Non-Cancerous	Fibroblast, Skin		6.54866	0.189494	0	0	0	0.295289	0	0	1.016	0.813596	0.0544137	0.0324183	0	4.43361	0.91867	0	0.0145038	0.969365	0.0229444
ACH-000043	HS895T	Fibroblast	Non-Cancerous	Fibroblast, Skin		6.69827	1.0122	0	0.0370223	0	0.111639	0	0	0.0280698	0.0362276	0.0395806	0	0.0149965	4.60676	1.69255	0.0609369	0	1.04519	0
ACH-000135	HS940T	Fibroblast	Non-Cancerous	Fibroblast, Skin		7.42417	0.213367	1.19103	0.543524	0	0.106315	0	0.0411827	0.0612246	0.0660947	0	0	0.0158729	4.1836	1.00876	0.0673937	0.022517	1.43474	0.0589897
ACH-000175	TE159T	Fibroblast	Non-Cancerous	Fibroblast, Soft Tissue		7.17773	0.276395	0.0544554	0	0.0166689	0.0516617	0	0.0497911	1.10769	0.34574	0.0363669	0	0.0222911	3.99331	1.63901	0.0261782	0.0166946	1.3636	0.0433081
ACH-000079	TE125T	Fibroblast	Non-Cancerous	Fibroblast, Soft Tissue		5.75546	0.0993087	0	0.604731	0	0	0	0.114379	0.612178	0.684191	0.0635996	0.23445	0.041013	3.72461	1.30787	0	0	1.08027	0
ACH-000284	HS840T	Fibroblast	Non-Cancerous	Fibroblast, Upper Aerodigestive		7.31692	2.3024	0	0.137646	0	0.0966235	0	0.0235577	0.018946	0.045928	0	0	0	4.54871	0.882857	0.0400255	0	0.633285	0
ACH-000088	HS172T	Fibroblast	Non-Cancerous	Fibroblast, Urinary Tract		6.95515	0.136651	0	0.12045	0	0.221282	0	0	0.160812	0.618588	0	0.0448851	0.163568	4.51899	0.878087	0.0687905	0	2.90394	0
ACH-000054	HT1080	Soft Tissue	Fibrosarcoma	Fibrosarcoma		1.87984	0.320835	0	0	0	0.0966869	0	0.0503707	3.0658	0.0977133	0.0185772	0.0304067	0	4.62553	0.363404	0.554747	0	0.842873	0.0285324
ACH-001708	WSUFSCCL	Lymphoid	Mature B-Cell Neoplasms	Follicular Lymphoma		0	0.0748602	0	0	0	0	0	0	0	0	0	0	0	3.49626	0.105745	0.0228507	0	0.6539	0
ACH-001147	OCILY12	Lymphoid	Mature T and NK Neoplasms	Follicular T-Cell Lymphoma		0	0.427861	0.0294882	0	0	0.0612108	0.0985813	0.036734	0.0153049	0	0	0	0	0.0271725	0.24086	0.541967	0	0.293605	0
ACH-000058	ML1	Thyroid	Well-Differentiated Thyroid Cancer	Follicular Thyroid Cancer		6.5016	0.0491707	0.36761	1.12741	0	0.227768	0	0.0608125	0.155203	0.317801	0.0481162	0.185438	0.0129576	1.98931	0.42052	0.346258	0	1.48695	0.117139
ACH-001384	RO82W1	Thyroid	Well-Differentiated Thyroid Cancer	Follicular Thyroid Cancer		5.6998	0.636845	0	0.0261244	0	0.0507427	0	0	0.35895	0.221385	0	0	0	4.42503	0.715088	0.170848	0	0.323544	0
ACH-000903	FTC133	Thyroid	Well-Differentiated Thyroid Cancer	Follicular Thyroid Cancer		2.20869	0.461812	0.0796314	0	0	0.0413706	0	0.0179205	1.70953	0.241606	0.161456	0.216125	0	3.8745	0.505178	0.20367	0.0298868	0.942702	0
ACH-000897	FTC238	Thyroid	Well-Differentiated Thyroid Cancer	Follicular Thyroid Cancer		6.84434	2.22892	0.455315	0.0362895	0	0.0574045	0	0.0180373	3.05694	1.68939	0.25313	0.289556	0.0313274	4.78598	0.611323	0.210147	0	0.345458	0.030483
ACH-000716	TT2609C02	Thyroid	Well-Differentiated Thyroid Cancer	Follicular Thyroid Cancer		5.51197	0.643091	0.355473	0.0157487	0	0	0	0.136609	0.950403	0.76199	0.0383069	0.11698	1.08983	4.40588	0.890685	0	0.0516491	0.806663	0
ACH-000141	SNU308	Biliary Tract	Intracholecystic Papillary Neoplasm	Gallbladder Adenocarcinoma, NOS		0.70815	0.551957	0.0583276	0.0731032	0	0.259322	0	1.6121	3.70711	5.05339	2.38416	2.23616	1.15753	2.20272	0.282347	0.638977	0.0095249	1.15518	0
ACH-001619	OCUG1	Biliary Tract	Intracholecystic Papillary Neoplasm	Gallbladder Adenocarcinoma, NOS		6.70981	0.070844	0	0.032548	0	0.538492	0	0	3.89982	0.273197	0.0366341	0	0	3.89879	0.293229	0.293354	0	0.0123227	0.0131878
ACH-001607	NOZ	Biliary Tract	Intracholecystic Papillary Neoplasm	Gallbladder Adenocarcinoma, NOS		1.00371	1.94363	0.0721717	0.0211698	0	0.0827884	0	0.0497841	6.28683	3.74743	0.486324	0.180707	0	0.259259	0.314869	0.382993	0	0.11749	0
ACH-001850	G415	Biliary Tract	Intracholecystic Papillary Neoplasm	Gallbladder Adenocarcinoma, NOS		0.0224545	0.0531197	0	0	0	0	0	0	0	2.81418	0.111771	0	0	2.98851	1.62361	0.707553	0	0.977976	0
ACH-001961	MGHGB2	Biliary Tract	Intracholecystic Papillary Neoplasm	Gallbladder Cancer		0.138374	1.55802	0	0.0125501	0	0.114284	0.0172563	4.37663	4.14035	3.48641	4.09018	0.131913	0.0113239	2.99504	0.415225	0.797281	0	1.63838	0.0217171
ACH-001861	TGBC1TKB	Biliary Tract	Intracholecystic Papillary Neoplasm	Gallbladder Cancer		1.51428	0.115918	0	3.04442	0	0.390772	0	0.101772	3.51128	5.08788	0.300991	0.490674	0.0169755	0.263363	0.145813	1.72685	0	1.11018	0
ACH-001638	RCK8	Lymphoid	Mature B-Cell Neoplasms	Germinal Center B-Cell Type		0	0.0210234	0	0	0	0.277058	0	0	0	0	0.199858	0	2.09993	0.293692	0.106691	0.190448	0	0.773679	0
ACH-001498	FARAGE	Lymphoid	Mature B-Cell Neoplasms	Germinal Center B-Cell Type		0	0	0	0	0	0.0404085	0	0	0	0	0	0	0	0.440895	0.0738737	0	0	0	0
ACH-003106	RC	Lymphoid	Mature B-Cell Neoplasms	Germinal Center B-Cell Type		0	0.464793	0	0	0	0.0391244	0	0	0	0	0	0	0	1.07121	0	0	0	0.0112265	0
ACH-003108	HF	Lymphoid	Mature B-Cell Neoplasms	Germinal Center B-Cell Type		0	0.0595782	0	0	0	0.016455	0	0	0	0	0.0883302	0	0	2.06528	0.116892	0.453742	0	0.422279	0
ACH-001539	KML1	Lymphoid	Mature B-Cell Neoplasms	Germinal Center B-Cell Type		0	0	0	0.0659348	0	0	0.658445	0	0.023041	0	0	0.100002	0.101378	0.917701	0.223418	1.17848	0	0.0406694	0
ACH-000438	LU65	Lung	Non-Small Cell Lung Cancer	Giant Cell Carcinoma of the Lung		7.60208	0.368011	0.0397911	0	0	0.00222004	0	0.0499374	5.24294	2.04015	0.130239	0	2.70373	2.90855	0.643046	0.120677	0	0.787922	0.0423908
ACH-000901	HCC1359	Lung	Non-Small Cell Lung Cancer	Giant Cell Carcinoma of the Lung		5.40236	1.1171	0.0620526	0.0154119	0	0.138935	0	0.0499444	2.73053	0.148525	0.0530947	0.0288152	0	6.1063	0.545873	0.0852533	0	0.470161	0.0276396
ACH-000444	LU99	Lung	Non-Small Cell Lung Cancer	Giant Cell Carcinoma of the Lung		4.16272	1.80696	0	0	0	0	0	0.0375101	0.82216	1.60785	0	0	0.142658	5.62593	0.290049	0.0942861	0	0.787188	0.0312978
ACH-003191	NRHGCT2	Bone	Giant Cell Tumor of Bone	Giant Cell Tumor of Bone		6.71214	0.00743091	0.0212438	0	0	0.0587889	0	0	1.17637	0.100532	0.0430001	0	0	2.20403	0.452424	0.120958	0	0.0174873	0
ACH-002019	HOKUG	Cervix	Glassy Cell Carcinoma of the Cervix	Glassy Cell Carcinoma of the Cervix		1.0791	0.123836	0	0.364154	0	0	0	0.0325495	4.92513	5.73403	0.325717	2.56691	1.71892	3.76407	0.928122	0.114707	0	0.518909	0
ACH-002680	170MGBA	CNS/Brain	Diffuse Glioma	Glioblastoma		8.50565	1.74468	0	0	0	0.0837226	0	0	4.55528	1.00698	0.0528485	0	0	2.45199	1.55639	0.0902695	0	0.430587	0
ACH-000283	A1207	CNS/Brain	Diffuse Glioma	Glioblastoma		5.24433	0.438055	0	0	0	0.370857	0	0	0.198898	0.140352	0.068287	0	0	6.04966	0.244411	0.150024	0	0.805392	0
ACH-003438	CCLFNEURO0005T	CNS/Brain	Diffuse Glioma	Glioblastoma		7.05219	0.467354	0.116892	0.437539	0	0.197209	0	0.0869278	1.98995	0.209274	0	0.12231	0.0327102	4.00188	0.983757	0.323115	0	0.732924	0
ACH-002409	CCLFNEURO0006T	CNS/Brain	Diffuse Glioma	Glioblastoma		6.96045	0.0189631	0.0518551	0.0106581	0	0.022588	0	0	3.35863	0.0405797	0.221429	0.0325706	0	2.04693	1.02716	0.0497674	0	0.114475	0
ACH-000102	GMS10	CNS/Brain	Diffuse Glioma	Glioblastoma		6.17681	0.0608775	0	0.620809	0	0.102415	0	0.0806508	0.355165	0.762119	0.0695042	0	0	5.74786	0.782185	0.138783	0	1.97978	0.0550026
ACH-000328	LN215	CNS/Brain	Diffuse Glioma	Glioblastoma		6.42983	2.43421	0	0.00719694	0	0.289868	0	0	1.66169	0.67989	0.0206295	0.0697365	0.41563	5.40499	1.74604	0.158868	0	0.246811	0.0301877
ACH-000634	LN340	CNS/Brain	Diffuse Glioma	Glioblastoma		7.50843	1.20178	0	0.01155	0	0.139193	0	0	0.524801	0.332305	0.0538064	0	0.0542414	5.21308	0.965274	0.326973	0	0.257177	0.0199296
ACH-000215	LN382	CNS/Brain	Diffuse Glioma	Glioblastoma		7.87537	0.347323	0.0360362	0	0	0.182841	1.53958	0.0230978	0.0338719	0.0746781	0.0250954	0.0275731	0.117472	4.83002	0.673091	0.313624	0	1.92206	0.0185174
ACH-000455	LN428	CNS/Brain	Diffuse Glioma	Glioblastoma		4.53795	0.0853091	0.0756873	0	0	0.176909	0	0	0.247009	0.194064	0.0388056	0	0.0794129	3.66681	1.22301	0.314835	0.0168828	0.474901	0
ACH-000673	LN443	CNS/Brain	Diffuse Glioma	Glioblastoma		5.78681	0.49039	0.154559	0	0	0.0312893	0	0	0.237275	0.520664	0.186975	0.0312046	0.114761	4.51278	1.2669	0.0841895	0	0.256278	0.0279
ACH-000760	LNZ308	CNS/Brain	Diffuse Glioma	Glioblastoma		7.79868	0.00768636	0.0240643	0	0	0.127303	0	0.100371	0.0184462	0.0815905	0	0	0.234525	3.51848	0.457915	0.160449	0	0.405844	0
ACH-000887	SF172	CNS/Brain	Diffuse Glioma	Glioblastoma		0.415583	0.131028	0.153489	1.64499	0	0.0651463	0.0198684	0.0168543	1.96673	6.00692	0.851217	0.464122	0.0251366	3.79107	0.285644	0.56227	0	0.399252	0.0282749
ACH-000504	SNB75	CNS/Brain	Diffuse Glioma	Glioblastoma		7.43902	0.552998	0.197547	2.20013	0.0197446	0.127896	0	1.85356	0.660223	0.495614	0.0829096	0.0799399	0.149914	3.93937	0.980904	0.273191	1.03351	0.455782	0.0234654
ACH-000370	SNU626	CNS/Brain	Diffuse Glioma	Glioblastoma		7.9681	0.616147	0	0.036471	0	0.137934	0	0.0684947	1.84732	0.069676	0	0.0403244	0.0390148	4.14208	1.58447	0.349664	0	0.906055	0
ACH-000036	U343	CNS/Brain	Diffuse Glioma	Glioblastoma		5.80869	0.325567	0.022436	0.033373	0	0.231563	0	0	0.213937	0.0956801	0.0515197	0.0418415	0.01752	3.82718	0.959352	0.224276	0	0.0800846	0
ACH-000368	SNU1105	CNS/Brain	Diffuse Glioma	Glioblastoma		8.87123	0.132416	0.0765536	0.0347932	0	0.341131	0	0.0734131	0.280387	0.29308	0.0520639	0.104487	0.129556	4.47432	1.20604	0.082103	0	0.231252	0.140374
ACH-000623	SNU201	CNS/Brain	Diffuse Glioma	Glioblastoma		8.60445	0.0080666	0.151304	0.318582	0	0.377542	0	0.0742492	2.49675	0.228694	0.128798	0.0306101	0.353477	3.42734	2.11132	0.23433	0	0.843698	0.0630583
ACH-000289	SNU466	CNS/Brain	Diffuse Glioma	Glioblastoma		6.98681	0.0608747	0	3.28005	0	0.0916145	0	0.147068	0.125474	0.0703893	0.13536	0	0	4.17822	0.329153	1.52135	0.504911	0.575946	0.0368873
ACH-000543	SNU489	CNS/Brain	Diffuse Glioma	Glioblastoma		8.40581	0.453917	0	0.0174331	0	0.188217	0	0.0553678	1.2756	0.118236	0.0584647	0	0.014611	3.60491	0.835763	0.170792	0	0.725203	0
ACH-001329	ANGMCSS	CNS/Brain	Diffuse Glioma	Glioblastoma		6.90599	1.59674	0	0	0	0.142309	0	0.0203479	5.7152	0.284346	0.0417434	0.0855171	0.15466	3.18117	0.282531	0.102111	0	0.138558	0
ACH-000098	GAMG	CNS/Brain	Diffuse Glioma	Glioblastoma		5.72932	1.14698	0.107083	0.0120022	0	0.145662	0	0.140856	1.88963	0.204735	0.125335	0.0310535	0.141271	5.4603	0.485404	0.122789	0	0.106083	0.0403917
ACH-000244	DKMG	CNS/Brain	Diffuse Glioma	Glioblastoma		7.18558	0.107282	0	0.120842	0	0.262897	0	0.0413201	0.678951	0.221088	0.0439408	0.175238	0.0295561	4.72982	0.354874	0	0	0.263359	0
ACH-000027	GOS3	CNS/Brain	Diffuse Glioma	Glioblastoma		7.81349	0.0938022	0.0312837	0.0327469	0	0.192478	0	0.0490062	0.390067	0.247303	0.0685855	0	0.310294	3.56865	0.584683	0.0841976	0.00908914	0.226275	0.0143353
ACH-000323	42MGBA	CNS/Brain	Diffuse Glioma	Glioblastoma		8.07624	0.161518	0.034072	0.0313543	0	0.0455087	0	0.0631108	0.10435	0.202485	0.0233874	0.0454304	0.107597	4.2127	1.29443	0.144409	0	0.125838	0
ACH-000137	8MGBA	CNS/Brain	Diffuse Glioma	Glioblastoma		7.54935	0.767433	0.0300804	0.36167	0	0.196801	0	0.131545	4.96709	1.06513	0.0416019	0.602809	0.0158515	4.58257	1.37642	1.30639	0	0.804679	0.0310211
ACH-002681	538MGBA	CNS/Brain	Diffuse Glioma	Glioblastoma		9.35685	0.584773	0	0.0304124	0	0.0626896	0	0	3.99271	0.436784	0.206591	0	0	2.03343	0.83979	0	0	0.27691	0
ACH-000376	SF295	CNS/Brain	Diffuse Glioma	Glioblastoma		7.80929	1.05963	0.0597941	0.101653	0	0.297641	0	0.060046	1.25804	0.190986	0.0431205	0	0	5.06105	0.775768	0.40525	0.010482	0.353668	0.0158101
ACH-000558	A172	CNS/Brain	Diffuse Glioma	Glioblastoma		6.31948	0.614863	0.0402121	0.19814	0	0.0863585	0	0	0.810219	0.426917	0.0790797	0.0304773	0	6.04715	3.91443	0.0826672	0	0.501499	0.0436595
ACH-000571	T98G	CNS/Brain	Diffuse Glioma	Glioblastoma		5.81574	0.0423348	0	0.333668	0	0.194702	0	0.0223195	0.0521821	0.0423067	0.0237763	0.0273409	0	4.34107	0.792915	0.522835	0	0.914495	0
ACH-000863	DBTRG05MG	CNS/Brain	Diffuse Glioma	Glioblastoma		6.8338	0.615343	0	0.189152	0	0	0	0.0634215	4.36929	0.245997	0.0673854	0.0306977	0	3.62803	0.41687	0.15152	0	0.498036	0
ACH-000152	M059K	CNS/Brain	Diffuse Glioma	Glioblastoma		7.11051	0.0083994	0.0491944	0.104922	0.02597	0.231996	0	0.071587	0.0378868	0.0425463	0.109197	0.0814146	0	3.90845	0.697586	0.125277	0	0.243171	0.0816941
ACH-000819	LN18	CNS/Brain	Diffuse Glioma	Glioblastoma		6.81692	1.4091	0.0377561	0.0478608	0	0.248353	0	0.0235676	0.0911609	0.328064	0	0	0.0193319	4.68137	1.07839	0.798441	0	0.96597	0
ACH-000595	LN229	CNS/Brain	Diffuse Glioma	Glioblastoma		5.14511	0.00671883	0	1.72202	0	0.164096	0	1.13023	0.0490187	0.583722	0.0437658	0	0.209678	5.06803	0.618303	0.626506	0	0.265263	0.0847133
ACH-000075	U87MG	CNS/Brain	Diffuse Glioma	Glioblastoma		7.76967	0.0266868	0	0.116443	0	0.0929516	0	0.0425015	3.03491	0.133457	0.0227016	0	0.106706	3.95955	0.420985	0.101576	0	0.210532	0.0348693
ACH-000464	CAS1	CNS/Brain	Diffuse Glioma	Glioblastoma		7.49261	1.66347	0.0638908	0.155933	0	0.215739	0	0	2.61215	0.144715	0	0.0723116	0.0437812	4.68167	0.785438	0.098146	0	0.602718	0.0793843
ACH-000609	SF126	CNS/Brain	Diffuse Glioma	Glioblastoma		6.30379	0.435142	0	0	0	0.0910796	0	0	0.159403	0.0346144	0.0226036	0	0.114374	4.62312	1.32331	0.104919	0	0.990739	0
ACH-000622	KNS42	CNS/Brain	Diffuse Glioma	Glioblastoma		9.80908	1.10033	0.0431919	0.0546179	0.0271427	0.322162	0	0.0272135	0.175613	0.357622	0.140314	0.0229217	0.249875	2.02182	1.53211	0.17276	0	0.375062	0.0735186
ACH-000445	KNS60	CNS/Brain	Diffuse Glioma	Glioblastoma		5.64881	0.117031	0.041543	0.0545082	0	0.277243	0	0.0528986	0.492416	0.709442	0.237559	0	0	3.81801	0.164676	0.570019	0	0.463889	0.1068
ACH-000479	KNS81	CNS/Brain	Diffuse Glioma	Glioblastoma		8.21073	0.15294	0.0435083	0.570344	0	0.169615	0	0	1.90303	2.19134	0.300305	0.118689	0	3.73385	1.59603	0.358735	0	0.188021	0
ACH-001605	NO10	CNS/Brain	Diffuse Glioma	Glioblastoma		8.49978	0.214456	0.0724749	0	0	0.0995161	0	0	0.0972103	0.181021	0	0	0	2.75726	1.4953	0	0.0284164	0.199115	0.0417785
ACH-000231	KALS1	CNS/Brain	Diffuse Glioma	Glioblastoma		6.50774	0.470944	0.13514	0.0804298	0.0663124	0.172005	0	0	0.336086	0.852579	0.160919	0	0.228537	3.62086	1.56842	0.17583	0.0477952	0.508527	0.0229302
ACH-000631	KS1	CNS/Brain	Diffuse Glioma	Glioblastoma		8.01076	0.00868767	0	2.92519	0	0.209674	0	0.0502091	0.121803	0	0.0291362	0	0.0430015	5.53029	1.10992	0.327768	0	0.979322	0.0675286
ACH-000200	NMCG1	CNS/Brain	Diffuse Glioma	Glioblastoma		7.02809	1.33655	0.135914	0.030661	0	0.179079	0	0.0657281	4.70339	1.74299	0.0238401	0.0445298	0.119851	3.86445	0.0974396	0.0721744	0	0.309132	0
ACH-000738	GB1	CNS/Brain	Diffuse Glioma	Glioblastoma		5.71696	0.0257021	0	0.20904	0	0.291034	0	0	0.651451	2.85135	0.221151	0	0.0222883	4.30301	0.483224	0.209634	0	0.437054	0
ACH-000269	AM38	CNS/Brain	Diffuse Glioma	Glioblastoma		6.21784	0.0424931	0	0.0427242	0	0	0	0.0789035	0.102783	0.286724	0.0664378	0.0144553	0.045552	5.40017	0.455934	0.435268	0	0.100189	0.0268751
ACH-000469	YH13	CNS/Brain	Diffuse Glioma	Glioblastoma		7.62609	0.335995	0.515818	0.127016	0	0.518599	0	0.421804	0.689348	1.18544	0	0.296466	0	4.07444	1.4647	0.0948441	0	1.04151	0
ACH-000570	YKG1	CNS/Brain	Diffuse Glioma	Glioblastoma		5.88222	1.17404	0	0.463794	0	0.233477	0	0.0239763	0.617776	0.199041	0	0	0.0410789	4.49796	1.18183	0.277277	0	0.294544	0
ACH-001608	NP2	CNS/Brain	Diffuse Glioma	Glioblastoma		8.36433	0.581119	0	0	0	0.16116	0	0	4.75366	0	0	0	0.0196393	3.6821	0.676495	0.126513	0	0	0
ACH-001609	NP3	CNS/Brain	Diffuse Glioma	Glioblastoma		8.45912	0.61498	0	0.0441787	0	0.287281	0	0	0.388013	0.019497	0	0	0	3.03732	1.83277	0.202383	0	0.362389	0
ACH-001610	NP5	CNS/Brain	Diffuse Glioma	Glioblastoma		8.77429	1.28588	0	0	0	0.0465944	0	0	3.65599	0.03205	0	0	0.0188706	4.11427	1.04886	0.360574	0	0.41169	0.0250756
ACH-001622	ONDA7	CNS/Brain	Diffuse Glioma	Glioblastoma		7.28036	0	0	0.751478	0	0.0605801	0	0	0.0337803	0	0	0	0	4.06631	0.909145	0.143559	0	0.180803	0
ACH-001624	ONDA9	CNS/Brain	Diffuse Glioma	Glioblastoma		6.23409	0	0	0.0062693	0	0.0671981	0	0	0	0.0588568	0	0	0.0530265	0.989785	0.586408	0.154671	0	0.461149	0
ACH-001623	ONDA8	CNS/Brain	Diffuse Glioma	Glioblastoma		8.32772	0.0594993	0	0	0	0.0543206	0	0	0	0.0942996	0	0	0.042706	2.48097	4.84325	0.426457	0	0.142403	0.0538662
ACH-001611	NP8	CNS/Brain	Diffuse Glioma	Glioblastoma		4.98637	0.368145	0	0	0	0.143989	0	0	0.925476	0.452113	0	0	0	4.11884	1.51357	0.156048	0	0.0918027	0
ACH-000273	SF539	CNS/Brain	Diffuse Glioma	Gliosarcoma		8.78954	0.117287	0.110585	0.0387564	0	0.159587	0	0.0760679	0.288564	0.145552	0.0326595	0	0	3.87069	0.848655	0.10231	0.00841087	0.370986	0.0805185
ACH-000756	GI1	CNS/Brain	Diffuse Glioma	Gliosarcoma		8.14469	1.78854	0	0	0	0.155043	0	0	6.50152	0.160072	0	0.25396	0	5.01667	0.695507	0.0346397	0	0.000106755	0
ACH-001571	MO	Lymphoid	Mature B-Cell Neoplasms	Hairy Cell Leukemia		0.665803	0.809574	0	0	0	0.16581	0	0	0.0205698	0	0	0	0	1.50456	0.342535	0.173914	0	0.936567	0
ACH-003474	CCLFHNSC0001T	Head and Neck	Head and Neck Squamous Cell Carcinoma	Head and Neck Squamous Cell Carcinoma		4.19584	0.647531	0	0.0667161	0	0.132485	0	0.0463807	6.4039	4.40983	2.7276	4.22781	0	2.2459	0.15332	0.141099	0	0.0343439	0.0256483
ACH-003475	CCLFHNSC0003T	Head and Neck	Head and Neck Squamous Cell Carcinoma	Head and Neck Squamous Cell Carcinoma		5.73292	0.770895	0.0618287	0.0334561	0	0.161866	0	0	4.4027	5.15942	4.04546	4.07308	0.03182	2.0584	0.546006	0.131015	0	0.746642	0.0425015
ACH-003465	CCLFHNSC0004T	Head and Neck	Head and Neck Squamous Cell Carcinoma	Head and Neck Squamous Cell Carcinoma		6.92696	1.29391	0	0	0	0	0	0	0.0810178	0.0259189	0	0	0	2.20557	0.667198	0.276455	0	0.0981595	0
ACH-000762	YD38	Head and Neck	Head and Neck Squamous Cell Carcinoma	Head and Neck Squamous Cell Carcinoma		5.60814	0.0691302	0	0.376615	0	0	0	0.0487384	1.73145	6.00126	2.97373	0.193702	1.13105	4.03861	0.680495	0	0	0.0189346	0
ACH-000163	SW579	Head and Neck	Head and Neck Squamous Cell Carcinoma	Head and Neck Squamous Cell Carcinoma		6.19797	0.759389	0.0656536	0.0101138	0	0.182152	0	0.0214271	0.39447	0.0850031	0	0	0.0529737	3.17232	0.881892	0.0365596	0	0.53844	0.100266
ACH-001641	SAT	Head and Neck	Head and Neck Squamous Cell Carcinoma	Head and Neck Squamous Cell Carcinoma		6.78183	0.536255	0.0154162	0.0383575	0	0.137867	0	0	6.47909	5.29061	3.27867	4.95317	0.788339	0.0958947	0.9189	0.41764	0	0.591836	0
ACH-002042	T3M5	Head and Neck	Head and Neck Squamous Cell Carcinoma	Head and Neck Squamous Cell Carcinoma		4.25172	0.616013	0.194407	0	0	0.0450599	0	0	6.74975	5.78432	3.82164	0.128539	0	4.64171	0.414777	0.0968164	0	0.0701708	0
ACH-000739	HEPG2	Liver	Hepatoblastoma	Hepatoblastoma		0.233173	0.062963	0	0	0	0.152662	0	6.83914	0.376087	0.0348651	0	0.0520847	0	2.05889	1.54998	1.03517	0	1.1972	0
ACH-000671	HUH6	Liver	Hepatoblastoma	Hepatoblastoma		5.25203	0.0653131	0.0546901	0.399741	0.016405	0.0704992	0.0970997	5.13367	0.465732	0.0906367	0.254615	0.0167787	1.32471	1.02392	0.378493	0.187341	0	0.24358	0
ACH-000577	JHH2	Liver	Hepatocellular Carcinoma	Hepatocellular Carcinoma		8.92189	0	0.0726684	0.0458847	0	0.214776	0	0.0224161	1.15397	0.913823	0.0317212	0.0273522	0.0180131	0.104932	0.382339	0.218471	0	0.204489	0.0377294
ACH-000422	SNU475	Liver	Hepatocellular Carcinoma	Hepatocellular Carcinoma		6.05508	0.85035	0.127044	1.36475	0.0918772	0.122357	0	0.0192835	2.50347	0.121031	0.0204674	0.0583276	2.39234	3.63513	1.57477	0.267525	0.0322786	0.467755	0
ACH-002523	SNU739	Liver	Hepatocellular Carcinoma	Hepatocellular Carcinoma		7.41021	2.67642	0	1.91285	0	0.0890438	0	0	1.67669	0	0	0.213788	0	4.54106	1.11319	1.56833	0.0211172	0.0822407	0.13605
ACH-000537	SNU761	Liver	Hepatocellular Carcinoma	Hepatocellular Carcinoma		6.43534	0.0340678	0	0.0191382	0	0.142143	0	6.11066	1.09229	2.49682	0.0262179	0.0145638	0.00950197	3.88908	0.0798539	0.488222	0	0.421347	0
ACH-000686	SNU878	Liver	Hepatocellular Carcinoma	Hepatocellular Carcinoma		7.31811	0.842038	0	0.0166118	0	0.281227	0	5.74712	1.99116	0.340525	0	0.083532	0.215722	2.72479	0.707301	0	0	0.421737	0
ACH-000316	SNU886	Liver	Hepatocellular Carcinoma	Hepatocellular Carcinoma		7.66274	0.947212	0.050106	0.0634229	0	0.240418	0	0.6925	2.97882	0.185424	0.0334547	0.0997059	0.0673826	4.09007	0.142574	0.023948	0	0.349576	0.0266613
ACH-000221	SNU398	Liver	Hepatocellular Carcinoma	Hepatocellular Carcinoma		8.55922	2.50281	0	0.05979	0	0.42267	0.0176725	0.0908575	1.29639	0.0524256	0.0163523	0.0180259	0.0119378	3.70254	0.163805	0	0	0.372555	0.0446571
ACH-000420	SNU449	Liver	Hepatocellular Carcinoma	Hepatocellular Carcinoma		7.08999	0.35024	0	0.0319908	0	0.0390233	0	1.16766	0.124243	0.0807395	0.035707	0.0302739	0.0808677	5.23194	0.331959	0.215547	0.00899739	1.22433	0.0141839
ACH-000483	SNU182	Liver	Hepatocellular Carcinoma	Hepatocellular Carcinoma		6.37428	0.405106	0.0509168	0.362308	0	0	0	0.0643945	1.72171	0.103549	0	0.0660506	0.0375537	2.93624	3.28016	0	1.25437	0.649361	0.147545
ACH-000478	SNU387	Liver	Hepatocellular Carcinoma	Hepatocellular Carcinoma		5.73747	0.259762	0.0380428	0.0114012	0	0	0	0.0474183	2.86637	0.216897	0.0253152	0	0.125383	2.9637	1.22056	0	0	0.0628733	0
ACH-000493	SNU423	Liver	Hepatocellular Carcinoma	Hepatocellular Carcinoma		6.52245	0.910628	0	0.042839	0	0.0508137	0	0	0.20195	0.12884	0	0.100273	0.228031	4.59436	0.830512	0.0760501	0	0.0757133	0.046931
ACH-001318	PLCPRF5	Liver	Hepatocellular Carcinoma	Hepatocellular Carcinoma		8.22468	0.160657	0	0.0252485	0	0	0.218629	5.46503	0.602215	0.203023	0.0369421	0.0212807	0.0281179	3.60962	0.168908	0.649273	0	0.286621	0.0296084
ACH-000625	HEP3B217	Liver	Hepatocellular Carcinoma	Hepatocellular Carcinoma		6.87431	0.0337183	0	0	0	0.100612	0	5.38785	2.89726	0.147109	0	0.0208926	0.0561312	4.37825	3.19113	0.473396	0	0.585773	0
ACH-000361	SKHEP1	Liver	Hepatocellular Carcinoma	Hepatocellular Carcinoma		0.36274	0.00549197	0	1.71421	0	0.0453759	0	0.0500433	0.0545054	0.665955	0.0179205	0	0	5.05639	0.18902	0	0	0.204565	0
ACH-000475	HUH1	Liver	Hepatocellular Carcinoma	Hepatocellular Carcinoma		0.777563	0.448089	0.198801	0.0625141	0	0.0774659	0.018956	4.58321	3.10358	1.36432	0.0489169	0.256094	0.0500656	0.282893	0.173124	0.263668	0	0.532751	0.0132822
ACH-000480	HUH7	Liver	Hepatocellular Carcinoma	Hepatocellular Carcinoma		8.96622	0.034689	0.100815	0.00875363	0	0	0.0218549	3.94737	1.17215	0.0699386	0	0.0652552	1.92765	3.46237	0.749361	0.457173	0	0.362615	0.0456429
ACH-000393	HLF	Liver	Hepatocellular Carcinoma	Hepatocellular Carcinoma		7.61117	2.03644	0	0.0184932	0	0	0	0.0389207	0.0156517	0.0628567	0.0414393	0	0.0161026	5.71285	0.77433	0.371068	0	0.31929	0.0162353
ACH-000476	JHH4	Liver	Hepatocellular Carcinoma	Hepatocellular Carcinoma		6.6047	0.0878457	0	0.00869771	0	0.0949252	0	1.97378	0.135049	0.0347369	0.0555899	0.0817405	0.0971145	0.578555	1.05776	0.692143	0	0.416135	0.0603698
ACH-000734	JHH5	Liver	Hepatocellular Carcinoma	Hepatocellular Carcinoma		5.19345	0.569655	0	0	0	0	0	6.32708	4.51175	0.066267	0	0.685109	3.01787	2.21699	0.13354	0.106786	0	0.508854	0.0176654
ACH-000217	JHH6	Liver	Hepatocellular Carcinoma	Hepatocellular Carcinoma		3.58757	0.548518	0	0.0373204	0	0	0	0.0692705	1.56543	2.04078	0.600671	0.0353184	0	0.109811	0.811601	0.144709	0	0.450541	0
ACH-000848	JHH7	Liver	Hepatocellular Carcinoma	Hepatocellular Carcinoma		0.321843	1.17404	0	0.101244	0	0.124423	0	5.91678	3.08747	0	0.0733143	0	1.41222	3.56223	0.369321	0.254041	0	0.450719	0.0430645
ACH-000620	JHH1	Liver	Hepatocellular Carcinoma	Hepatocellular Carcinoma		0.333423	0.24331	0.0370574	0.0101367	0	0.217695	0	2.77201	0.252945	1.84391	0.233687	0.308784	0.0648415	4.80451	0.390225	0	0	1.35241	0
ACH-000471	LI7	Liver	Hepatocellular Carcinoma	Hepatocellular Carcinoma		4.17173	0.378596	0.0363036	0.151212	0	0.126405	0	2.65949	2.82789	0.0364133	0	0.569991	1.61218	4.59571	0.101932	0.0777461	0	0.931896	0
ACH-001853	KMCH1	Liver	Hepatocellular Carcinoma plus Intrahepatic Cholangiocarcinoma	Hepatocellular Carcinoma plus Intrahepatic Cholangiocarcinoma		0.0124156	0.0223451	0	0	0	0.166605	0	0.980497	1.67807	4.6315	0	0	0	1.51312	0.836205	0	0	1.60927	0
ACH-001057	DERL2	Lymphoid	Mature T and NK Neoplasms	Hepatosplenic T-cell Lymphoma		6.68333	0.211857	0.0849337	0.0713426	0	0.026157	0	0	0.128279	0	0	0.176699	0.125642	2.75794	0.650059	0.626631	0	0.269557	0
ACH-001679	U2973	Lymphoid	Mature B-Cell Neoplasms	High-Grade B-Cell Lymphoma, with MYC and BCL2 and/or BCL6 Rearrangements		0	0	0	0	0	0.0250954	0	0	0	0	0	0	0	2.57201	0.164426	0.0884591	0	0.516582	0
ACH-002665	JVE367	Bowel	Gastrointestinal Neuroendocrine Tumors	High-Grade Neuroendocrine Carcinoma of the Colon and Rectum		0	0.047248	0	0	0	0.0719246	0	5.24035	0.807493	0.592488	0.0598024	0.590512	1.90554	0.523081	1.34416	0.550907	0	0.550864	0
ACH-000520	59M	Ovary/Fallopian Tube	Ovarian Epithelial Tumor	High-Grade Serous Ovarian Cancer		5.93229	0.0570676	0.025688	0.0339677	0	0.102911	0	0.0169284	0.0644594	0.123584	0.0180459	0.140698	0.135867	4.56061	0.200428	0	0	0.461661	0.0335463
ACH-000574	FUOV1	Ovary/Fallopian Tube	Ovarian Epithelial Tumor	High-Grade Serous Ovarian Cancer		7.67181	0.624448	0.0366341	0.224929	0.0468877	0.0381173	0	0.223304	0.889418	0.79071	0.32156	0.0797788	0	3.58834	0.286201	0.145912	0	0.316551	0
ACH-000542	HEYA8	Ovary/Fallopian Tube	Ovarian Epithelial Tumor	High-Grade Serous Ovarian Cancer		6.10559	0.820147	0	0.0105163	0	0.195225	0	0.121141	0.893862	0.739126	0.0239664	0.0967422	0.0356605	4.79223	0.222298	0.139201	0	0.453987	0.0359124
ACH-000116	OAW28	Ovary/Fallopian Tube	Ovarian Epithelial Tumor	High-Grade Serous Ovarian Cancer		6.93318	0.106616	0.264239	0.0627158	0.0908223	0.115601	0.162461	0.443301	2.26773	3.33753	0.0967706	2.17562	0.471713	3.58313	0.750895	0	0	0.376789	0.0559258
ACH-000617	OVCAR4	Ovary/Fallopian Tube	Ovarian Epithelial Tumor	High-Grade Serous Ovarian Cancer		5.86881	0.781361	0.730507	0.22298	0	0.121748	0	0.897562	7.04662	3.4237	0.0525926	3.78771	0.012849	2.1083	0.155293	0	0.0188093	0.166249	0.0806495
ACH-001151	OVCAR5	Ovary/Fallopian Tube	Ovarian Epithelial Tumor	High-Grade Serous Ovarian Cancer		3.12678	1.26858	0	0.107909	0	0.111946	0	0.129948	5.72495	1.75464	0.520656	0.296831	0.0304802	0.351627	1.52824	0.295242	0	0.492592	0
ACH-000696	OVCAR8	Ovary/Fallopian Tube	Ovarian Epithelial Tumor	High-Grade Serous Ovarian Cancer		4.8375	0.719503	0	0.691283	0	0	0	0	0.053452	2.83654	0.0742547	0	0.182121	5.5495	0.483597	0.339896	0	0.686975	0.0930612
ACH-000409	OVSAHO	Ovary/Fallopian Tube	Ovarian Epithelial Tumor	High-Grade Serous Ovarian Cancer		0.704204	2.10758	0.944408	1.61406	0	0.227594	0	0.870551	3.79024	0.169626	0.018053	0.434935	0.907017	2.05906	0.544889	0.241773	0.00942601	0.127731	0
ACH-001628	PEA1	Ovary/Fallopian Tube	Ovarian Epithelial Tumor	High-Grade Serous Ovarian Cancer		0.999798	0.458678	0	0	0	0.178332	0	0.0634049	2.495	0.342324	0.0323463	0	0	6.00254	0.340917	0.0557426	0	0.315722	0
ACH-000635	SNU119	Ovary/Fallopian Tube	Ovarian Epithelial Tumor	High-Grade Serous Ovarian Cancer		0.460207	0.37737	0.096923	3.44889	0	0.0381102	0.0141582	0.0960284	5.89277	4.89063	0.0388098	2.35558	0	2.68899	0.156307	0.0611693	0.28889	0.638534	0.0111177
ACH-000256	COV318	Ovary/Fallopian Tube	Ovarian Epithelial Tumor	High-Grade Serous Ovarian Cancer		3.71937	0	3.75067	0.294464	0.495422	0.132	0	0	0.51862	0.420134	0.0444711	0.0585229	0.0747438	0.579457	2.39274	0.240977	0.119565	0.115097	0.0258623
ACH-000278	COV362	Ovary/Fallopian Tube	Ovarian Epithelial Tumor	High-Grade Serous Ovarian Cancer		2.38548	0.0246317	0.0553984	1.68539	0	0	0	0.0301552	1.83653	2.52692	0.077552	0.343177	0.0129104	4.5171	0.291038	0.0497994	0.111934	0.662516	0.0253208
ACH-000013	ONCODG1	Ovary/Fallopian Tube	Ovarian Epithelial Tumor	High-Grade Serous Ovarian Cancer		6.22009	0.168987	0.0227953	0.215782	0.125094	0.22265	0	0.242667	5.2894	2.02656	0.0543567	2.85954	0.739102	3.65949	0.522831	0.0232823	0	0.31874	0.0389994
ACH-000001	NIHOVCAR3	Ovary/Fallopian Tube	Ovarian Epithelial Tumor	High-Grade Serous Ovarian Cancer		4.54677	0.122182	0.0559078	0.352727	0.45857	0.444453	0	0.143541	4.39911	3.20288	0.0935886	2.42508	0.938096	4.76524	0.541532	0.224977	0.474739	0.3165	0.0277712
ACH-000713	CAOV3	Ovary/Fallopian Tube	Ovarian Epithelial Tumor	High-Grade Serous Ovarian Cancer		0.56004	0.134029	1.37691	1.42493	0	0.0994487	0	0.0546887	2.67998	4.78166	0.243946	0.50907	0	1.54096	0.560991	0.662035	0.11262	0.697778	0.0280075
ACH-000103	CAOV4	Ovary/Fallopian Tube	Ovarian Epithelial Tumor	High-Grade Serous Ovarian Cancer		2.06451	0.164965	0.125487	0.519467	0.341384	0.479264	0	1.71461	2.54072	2.02214	0.230852	0.259376	0.799037	1.52324	2.37031	0.335835	0	0.645617	0.191843
ACH-000524	KURAMOCHI	Ovary/Fallopian Tube	Ovarian Epithelial Tumor	High-Grade Serous Ovarian Cancer		4.13817	0.117344	2.03911	4.15009	2.19122	0	0	0.330696	0.336184	2.23709	0.0763634	0.308414	1.06023	2.60172	1.82322	0.0807818	0.0129934	0.16267	0.0461446
ACH-000430	TYKNU	Ovary/Fallopian Tube	Ovarian Epithelial Tumor	High-Grade Serous Ovarian Cancer		7.00522	0.00994906	0	0.0287573	0	0	0	0.0584259	0.0715924	0.0652966	0	0.0156018	0	3.28241	0.255913	0.444669	0	0.00530081	0.0127574
ACH-000443	OVKATE	Ovary/Fallopian Tube	Ovarian Epithelial Tumor	High-Grade Serous Ovarian Cancer		0.259938	0.784264	0.0409373	0.17751	0	0.132315	0	1.52472	4.4183	0.759018	0	2.79133	0.267875	0.691854	1.1359	0.21786	0	0.474696	0.0708111
ACH-000132	JHOS2	Ovary/Fallopian Tube	Ovarian Epithelial Tumor	High-Grade Serous Ovarian Cancer		0.880037	0.249851	0.67426	1.98516	0	0.5906	0	0.0406736	4.34778	5.07663	0.0872171	1.54915	0.0838016	2.84924	0.378851	0.0311397	0	0.916826	0
ACH-000584	JHOS4	Ovary/Fallopian Tube	Ovarian Epithelial Tumor	High-Grade Serous Ovarian Cancer		2.97571	0.312874	0.223075	0.513614	0	0.0904348	0	1.40361	5.13343	2.81504	0.0880086	2.2138	0.389665	3.47026	0.448562	0.0360236	0.0120094	1.14867	0.0183536
ACH-000267	HDLM2	Lymphoid	Hodgkin Lymphoma	Hodgkin Lymphoma		0.360017	0.351239	0.0564323	0	0	0.148594	0.136413	0.0452458	4.35214	0.0726931	0	0.0219132	3.28137	0.27472	0.112536	0.0725325	0	0.699823	0.0808064
ACH-000702	L1236	Lymphoid	Hodgkin Lymphoma	Hodgkin Lymphoma		1.63075	2.12422	0.135159	0	0.0645601	0.232885	0	0.0651738	0.248491	0.139091	0.137002	0.412635	0.0515642	1.68092	0.582651	0.451633	0	1.20312	0.126304
ACH-000754	L428	Lymphoid	Hodgkin Lymphoma	Hodgkin Lymphoma		0.166781	0.77746	0	0	0	0.0608304	0	0.0187951	1.50594	0	0	0	0.0309632	3.14804	0.159292	0.21351	0	1.06088	0
ACH-000806	L540	Lymphoid	Hodgkin Lymphoma	Hodgkin Lymphoma		4.07861	0.397534	0.0439926	0.0129519	0	0.195932	0.0644994	0.0283414	0.0208428	0.023129	0.0304816	0.0332263	2.41636	0.0563629	0.038807	0.366173	0	0.316336	0
ACH-001685	UHO1	Lymphoid	Hodgkin Lymphoma	Hodgkin Lymphoma		0.0483046	3.39505	0	0.00563712	0	0.17821	0	0	4.51357	0	0	0	0	2.92825	0.194809	0.157409	0	1.92576	0
ACH-000815	KMH2	Lymphoid	Hodgkin Lymphoma	Hodgkin Lymphoma		0.322091	0.00750697	0	0	0	0.172993	0	0.0532838	0	0.0196877	0	0	0	0.0809319	0.0832597	0.409217	0	1.1899	0
ACH-000069	HS611T	Lymphoid	Hodgkin Lymphoma	Hodgkin Lymphoma		1.01243	0.0115958	0.0283414	0	0	0	0	0	0.126569	0.046343	0	0	0.0948252	1.16957	0.242938	0.229595	0	0.545066	0
ACH-001453	BPH1	Prostate	Non-Cancerous	Hyperplasia, Prostate		4.9447	1.29649	0.102951	0	0	0.208769	0.0748178	0	8.47983	5.77411	3.98422	5.33236	0.272862	3.75624	0.977147	0.151702	0	0.358957	0
ACH-000618	SNU1041	Head and Neck	Head and Neck Squamous Cell Carcinoma	Hypopharynx Squamous Cell Carcinoma		3.01734	1.4732	0.0137081	0.195586	0	0.0386553	0	0.0430379	1.98472	5.57111	4.67627	1.47836	0.414064	3.31637	0.533678	0.0248913	0	0.505625	0
ACH-000415	BICR6	Head and Neck	Head and Neck Squamous Cell Carcinoma	Hypopharynx Squamous Cell Carcinoma		1.9413	0.0907898	0.0585118	0.313332	0	0.142981	0	0.134656	3.38742	4.32635	3.26237	1.89295	0.454483	2.60833	0.177698	0.0823524	0	0.975138	0
ACH-000846	FADU	Head and Neck	Head and Neck Squamous Cell Carcinoma	Hypopharynx Squamous Cell Carcinoma		2.7103	0.428182	0	0	0	0.415699	0	0.0262037	2.00813	3.95958	0.667546	0.237914	1.76767	1.37536	0.183075	0.165704	0	0.664535	0
ACH-003137	ABMT0281	CNS/Brain	Non-Cancerous	Immortalized Astrocytes		6.69022	1.11227	0.0381735	0	0	0.089951	0	0	3.00433	0.197279	0	0	0.0608125	5.42679	1.30554	0	0.00763614	0.42412	0
ACH-003135	ABMT0280	CNS/Brain	Non-Cancerous	Immortalized Astrocytes		6.80015	0.611069	0.0206338	0	0	0.170111	0	0	1.48901	0.107741	0	0	0	5.50911	0.761757	0.0891971	0	0.217102	0
ACH-003150	ABMT0783	CNS/Brain	Non-Cancerous	Immortalized Astrocytes		8.21822	0.343788	0.0572742	0.995435	0	0.272014	0	0	0.144416	0.0815278	0.0258424	0	0.101678	5.40827	1.3519	0.0454402	0	0.455166	0
ACH-000642	HMEL	Breast	Non-Cancerous	Immortalized Breast Cells		7.00206	1.64327	0.272748	4.25024	0	0.398938	0	0.0254895	4.27526	7.15738	4.11105	2.88673	0.138964	3.6558	0.795072	0.476102	0	0.332621	0
ACH-003139	ABMT0457	Muscle	Non-Cancerous	Immortalized Cardiomyocytes		10.0697	0.542286	0.0357154	0.106654	0	0	0	0	0.120621	0.0243707	0.0597844	0	0	5.20443	0.798012	0.0408363	0	0.182589	0.130934
ACH-001854	MMNK1	Biliary Tract	Non-Cancerous	Immortalized Cholangiocyte, Highly Differentiated		7.18333	0.178054	0.163188	1.08047	0	0	0	0	0.0800218	0.355765	0.0642552	0	0	5.40943	2.6641	0.173335	0	0.585247	0
ACH-001310	HA1E	Kidney	Non-Cancerous	Immortalized Embyonic Kidney Cells		7.04445	0.117023	0	0.265863	0	0.0871994	0	0	1.04532	0.055819	0	0.0611969	0	5.07631	0.863347	0.150263	0.00907337	0.345166	0.0546915
ACH-000049	HEKTE	Kidney	Non-Cancerous	Immortalized Embyonic Kidney Cells		6.75091	0.295194	0	0.208627	0	0.0260125	0	0	2.98903	1.14815	0.048158	0.187428	0	4.79966	0.139049	0.107004	0	0.373295	0.0184875
ACH-003138	ABMT0292	CNS/Brain	Non-Cancerous	Immortalized Endothelial Cells, Endoneurial		8.07195	0.31114	0.0402079	0.0374862	0	0.105867	0	0	0.0847609	0.0908738	0	0	0.0128003	4.63383	1.03757	0.148555	0	1.73918	0
ACH-003145	ABMT0725	Embryonal	Non-Cancerous	Immortalized Endothelial Cells, Umbilical Vein		8.294	0.0129576	0	0.408741	0	0.0919841	0	0	0	0	0	0	0	3.47292	0.386718	0.0663579	0	0.0943455	0
ACH-001142	NHAHTDD	CNS/Brain	Non-Cancerous	Immortalized Epithelial Cells, CNS		7.30679	0.158059	0	0	0	0.147528	0	0.0223039	3.32531	0.106387	0.0240813	0.118874	0.0175044	4.08553	0.637035	0.110002	0	1.06729	0.0352818
ACH-003153	ABMT0794	Lung	Non-Cancerous	Immortalized Epithelial Cells, Lung		4.93363	0.298005	0	0.894395	0	0.425677	0	0	2.61204	4.82603	2.46107	0.0544581	0.132562	4.36049	0.715861	0.109885	0	1.96218	0
ACH-003154	ABMT0795	Lung	Non-Cancerous	Immortalized Epithelial Cells, Lung		6.26854	0.809032	0	0	0	0.177325	0	0	0.300224	0.104998	0	0	0.0247452	4.1681	0.448808	0.0592168	0	0.0782382	0
ACH-003152	ABMT0796	Lung	Non-Cancerous	Immortalized Epithelial Cells, Lung		7.968	0.107972	0	0	0.023904	0.00451002	0	0	0	0.659545	0.0224758	0	0.282535	2.44674	3.28546	0.113999	0.00588284	0.909924	0
ACH-003156	ABMT0797	Lung	Non-Cancerous	Immortalized Epithelial Cells, Lung		0.554428	0.44411	0	2.62974	0	0.333899	0	0	2.6337	4.85935	2.08164	0.0278731	0.11431	4.97244	0.573187	0	0.0217341	0.251697	0
ACH-001627	P4E6	Prostate	Non-Cancerous	Immortalized Epithelial Cells, Prostate		4.30439	0.108467	0.0658342	0.0149151	0	0.493843	0	0	6.31937	5.691	3.07153	4.33023	0	3.61679	0.460592	0.252496	0	0.452907	0
ACH-000170	PRECLH	Prostate	Non-Cancerous	Immortalized Epithelial Cells, Prostate		6.56678	0.681731	0.271442	0.0874207	0	0.125197	0	0.0391398	7.8984	5.19789	3.06802	4.55774	0.36533	4.82026	0.393723	0.0685346	0	0.185142	0
ACH-001648	SHMAC4	Prostate	Non-Cancerous	Immortalized Epithelial Cells, Prostate		5.25294	0.284729	0.0485529	0.0559703	0	1.31311	0.0582819	1.42124	8.73638	6.87076	5.40513	6.25771	0.109187	3.17902	0.514689	0.0923942	0	0.214242	0
ACH-001649	SHMAC5	Prostate	Non-Cancerous	Immortalized Epithelial Cells, Prostate		2.6789	0.373179	0	0.516866	0	0.638613	0	0.0429188	4.88443	6.06831	3.23841	3.41512	0.088143	2.68098	0.283457	0.305193	0	0.19783	0.0372796
ACH-001422	WPE1NA22	Prostate	Non-Cancerous	Immortalized Epithelial Cells, Prostate		1.89285	0.0742711	0.053976	0.239602	0	0.467072	0	0.139091	6.36911	6.04163	5.76297	3.20125	0.0211983	2.45236	1.36416	0	0.0142767	0.333455	0
ACH-003143	ABMT0616	Kidney	Non-Cancerous	Immortalized Epithelial Cells, Renal		6.57033	0.208507	0.333159	0.0130077	0	0.187659	0	0	2.65695	2.098	0.171138	0.140633	0.012284	4.58954	0.593257	0.0613698	0	0.174789	0
ACH-002466	RPE1SS111	Eye	Non-Cancerous	Immortalized Epithelial Cells, Retinal		9.07874	0.0254711	0	0	0	0.03411	0	0	0.0179818	0	0	0	0	4.6844	0.33147	0.0827135	0	0.361416	0.0707726
ACH-002465	RPE1SS119	Eye	Non-Cancerous	Immortalized Epithelial Cells, Retinal		8.54357	0	0	0	0	0.0326764	0	0	0	0	0	0	0	4.13914	1.12742	0.0657515	0	0.736983	0
ACH-002462	RPE1SS48	Eye	Non-Cancerous	Immortalized Epithelial Cells, Retinal		8.08668	0	0	0	0	0.0904131	0	0	0	0	0	0	0	4.3496	1.25787	0	0	1.27401	0
ACH-002467	RPE1SS51	Eye	Non-Cancerous	Immortalized Epithelial Cells, Retinal		8.74356	0	0	0	0	0.141422	0	0	0	0	0	0	0	4.73015	0.233841	0	0	0.64409	0
ACH-002464	RPE1SS6	Eye	Non-Cancerous	Immortalized Epithelial Cells, Retinal		7.58216	0	0	0	0	0.0409962	0	0	0	0	0	0	0	4.22224	0.5764	0	0	0.77455	0
ACH-002463	RPE1SS77	Eye	Non-Cancerous	Immortalized Epithelial Cells, Retinal		9.1882	0.00827748	0	0	0	0.0764387	0	0	0	0	0	0	0	4.09708	0.642609	0	0	0.999932	0.192856
ACH-003159	ABMT9233	Hair	Non-Cancerous	Immortalized Hair Follicle Inner Root Sheath Cells		7.53935	0.0732513	0	0.606054	0	0.476924	0	0	0.0136924	0.05023	0	0	0	4.97567	1.04712	0.0703577	0	2.50604	0.0441283
ACH-003160	ABMT9249	Hair	Non-Cancerous	Immortalized Hair Germinal Matrix Cells		5.85308	0.584935	0	0	0	0.622906	0	0	0.326239	0.0409429	0	0	0	4.77139	1.14561	0.088778	0.0229615	0.826114	0.0498747
ACH-003133	ABMT0021	Unknown	Non-Cancerous	Immortalized Human Chondrocytes		6.3992	0.594229	0	0	0	0.0878606	0	0.00549341	1.27161	0.0460272	0.0382999	0	0.0563754	5.53473	0.746108	0.0988211	0	0.191991	0.0740491
ACH-003136	ABMT0023	Unknown	Non-Cancerous	Immortalized Human Chondrocytes		7.19435	0.717437	0.0639074	0	0	0.395917	0	0	0.276755	0.0499904	0	0	0	5.39293	1.31804	0.105753	0	1.98092	0
ACH-003132	ABMT0009	Unknown	Non-Cancerous	Immortalized Human Intervertebral Disc Cartilage Endplate-derived Stem Cells		8.2021	0.367113	0	0	0	0.259545	0	0	0.0451913	0.0417098	0	0	0.0117819	5.13837	1.05182	0.0282763	0	0.685131	0
ACH-003134	ABMT0168	Unknown	Non-Cancerous	Immortalized Human Pancreatic Mesenchymal Stem Cells		2.90465	0.0541261	0	0	0	0.252693	0	0	0	0.0487774	0	0	0	5.0647	0.936855	0	0	1.11338	0
ACH-003155	ABMT0789	Liver	Non-Cancerous	Immortalized Liver Cells		3.74002	0.544661	0	0.0360489	0	0.191872	0	0	0.470215	0.269045	0	0	0.0494021	4.52154	1.5962	0.246791	0	0.464678	0
ACH-000064	SALE	Lung	Non-Cancerous	Immortalized Lung Cells		5.53045	1.25432	0.136824	0.238238	0	0.206427	0	0	5.80966	5.7623	5.05162	3.6178	0.137553	3.93272	0.834819	0.0920613	0.014391	0.444159	0.0706435
ACH-003157	ABMT0822	Lung	Non-Cancerous	Immortalized MPLC Cells		8.83522	0.0150679	0.0496057	0.0721072	0	0.157888	0	0	0	0	0	0	0.0313528	4.87296	0.883439	0.147456	0	0.72233	0.0949184
ACH-003148	ABMT0781	CNS/Brain	Non-Cancerous	Immortalized Neuronal Progenitor Cells		7.68363	1.26407	0	0	0	0.119942	0	0	4.30217	0.254744	0.0449732	0.2337	0	4.80291	1.10723	0.208223	0.0093099	1.17877	0
ACH-000494	OELE	Ovary/Fallopian Tube	Non-Cancerous	Immortalized Ovarian Cells		5.86423	0.146469	0.020547	0	0	0.0922954	0	0.0439394	3.3267	1.97501	0.0473932	0.612888	0.0164649	5.18582	1.98135	0.0367453	0	0.308117	0.018899
ACH-003161	ABMT9430	Pancreas	Non-Cancerous	Immortalized Pancreatic Stromal Cells		8.27434	0.993252	0	0	0	0.169756	0	0	0.0609273	0.0188891	0	0	0.0158715	5.52326	0.78307	0.218837	0	0.52171	0
ACH-003149	ABMT0782	Muscle	Non-Cancerous	Immortalized Skeletal Muscle Cells		9.78126	0.457423	0.0319301	0.00969831	0	0.133281	0	0	4.10464	0.0235293	0	0	0.0919773	3.46923	1.82482	0	0	0.243854	0.22278
ACH-003141	ABMT0557	Muscle	Non-Cancerous	immortalized Smooth Muscle Cells, Coronary artery		7.77914	0.734139	0.0895931	0.0080293	0	0.148516	0	0	0.159313	0	0	0	0	4.80571	1.28301	0	0	0.226146	0
ACH-003158	ABMT9220	Muscle	Non-Cancerous	Immortalized Smooth Muscle Cells, Intestinal		8.29429	0.358412	0.0156146	0	0	0.104079	0	0	0.0111263	0.0245069	0	0	0.0457295	5.5471	1.12922	0.0268411	0.0137995	0.633794	0.0890737
ACH-003142	ABMT0558	Muscle	Non-Cancerous	Immortalized Smooth Muscle Cells, Pulmonary artery		6.84014	0.722601	0.0585299	0.143378	0	0.117555	0	0	0.101412	0.0456135	0	0	0	4.59623	1.15179	0.12015	0.00845103	0.258684	0.229872
ACH-001959	CCLP1	Biliary Tract	Intraductal Papillary Neoplasm of the Bile Duct	Intrahepatic Cholangiocarcinoma		1.20842	0.998607	0	0	0	0.0772649	0	0	4.3618	0	0	0	0	6.13379	0.248725	0	0	0.297291	0
ACH-001960	CCSW1	Biliary Tract	Intraductal Papillary Neoplasm of the Bile Duct	Intrahepatic Cholangiocarcinoma		8.84802	0.106493	0.223114	0	0	0.131696	0	0.26442	0.827506	5.13839	2.61893	0.700919	1.53921	2.72776	0.827819	0.717257	0	0.70026	0
ACH-001852	HKGZCC	Biliary Tract	Intraductal Papillary Neoplasm of the Bile Duct	Intrahepatic Cholangiocarcinoma		2.14604	2.93862	0.0158458	0.0782136	0	0.172646	0	1.82872	7.8793	4.42206	3.61278	3.79908	1.13997	0.235797	0.442676	0.267627	0	1.4025	0
ACH-001834	MGHICC10	Biliary Tract	Intraductal Papillary Neoplasm of the Bile Duct	Intrahepatic Cholangiocarcinoma		7.79159	0.11043	0	0.802412	0	0.0826617	0	0.0592847	1.66626	2.607	0.615836	0	0.0160298	1.0323	0.672045	1.39664	0	0.639876	0
ACH-001835	MGHICC106	Biliary Tract	Intraductal Papillary Neoplasm of the Bile Duct	Intrahepatic Cholangiocarcinoma		0.104664	0.237544	0	0	0	0.0818645	0	5.25475	1.77694	1.89872	0	0.0645849	0	0.00859302	1.37859	0.807098	0	0.853804	0
ACH-001836	MGHICC108	Biliary Tract	Intraductal Papillary Neoplasm of the Bile Duct	Intrahepatic Cholangiocarcinoma		3.97786	0.250707	0	1.93933	0	0.984864	0.0922115	0.330071	3.57888	4.92545	1.87111	0.0318327	0	3.07629	1.56079	2.89268	0	1.08148	0
ACH-001838	MGHICC12	Biliary Tract	Intraductal Papillary Neoplasm of the Bile Duct	Intrahepatic Cholangiocarcinoma		4.74052	0.109439	0	0	0	0.0658714	0	0.10768	5.2186	5.51273	2.86553	1.66422	0	2.05727	0.299295	0.343956	0	0.368584	0
ACH-001839	MGHICC137	Biliary Tract	Intraductal Papillary Neoplasm of the Bile Duct	Intrahepatic Cholangiocarcinoma		4.56563	0.1873	0	0.00281628	0	0	0.0498231	5.99004	4.38283	0.0779977	0.00895294	0	0.0925687	1.82454	0.30982	0.293811	0	0.64814	0.0255746
ACH-001994	MGHICC16	Biliary Tract	Intraductal Papillary Neoplasm of the Bile Duct	Intrahepatic Cholangiocarcinoma		0.0734336	0.0280047	0	0.252164	0	0.0949279	0	5.01218	3.63807	2.81782	0.641126	0	0	0.192278	0.645398	0.215446	0	1.20314	0
ACH-001996	MGHICC18	Biliary Tract	Intraductal Papillary Neoplasm of the Bile Duct	Intrahepatic Cholangiocarcinoma		0.288097	0.804429	0	0.130351	0	0.902897	0	1.07605	5.44965	4.94596	3.04344	0.413683	0.0319753	4.5769	0.155805	0.731713	0	0.723524	0
ACH-001842	MGHICC2	Biliary Tract	Intraductal Papillary Neoplasm of the Bile Duct	Intrahepatic Cholangiocarcinoma		0.0491414	0.94062	0.0156588	2.5969	0	0.175122	0.0482836	0.175134	0.7293	4.62099	2.76475	0.605747	2.19404	3.49686	0.590975	0.25306	0	1.21679	0.140577
ACH-001844	MGHICC4	Biliary Tract	Intraductal Papillary Neoplasm of the Bile Duct	Intrahepatic Cholangiocarcinoma		1.52471	0.384751	0	0.0243821	0	0.211869	0	6.05933	4.9063	4.5278	4.32569	0	0	2.72334	0.145314	0.66233	0	0.818325	0
ACH-001845	MGHICC5	Biliary Tract	Intraductal Papillary Neoplasm of the Bile Duct	Intrahepatic Cholangiocarcinoma		0.881586	1.79682	0.0161354	0	0	0.255713	0	1.24936	0.565244	2.53916	0.753368	0	0	2.0535	0.218267	0.318081	0	0.850979	0.0210746
ACH-001846	MGHICC6	Biliary Tract	Intraductal Papillary Neoplasm of the Bile Duct	Intrahepatic Cholangiocarcinoma		0	0.0467425	0.0412514	0.0159157	0	0.0164535	0	6.25838	2.58395	5.52402	1.73798	0	0.0570177	3.48701	0.299985	1.83191	0	0.511567	0
ACH-001847	MGHICC7	Biliary Tract	Intraductal Papillary Neoplasm of the Bile Duct	Intrahepatic Cholangiocarcinoma		7.79731	2.27381	0	0.0393265	0	0.125964	0	5.87729	4.6559	3.69506	3.33564	0.113924	0.0147024	0.0918298	0.74308	0.104641	0	0.514646	0
ACH-001848	MGHICC8	Biliary Tract	Intraductal Papillary Neoplasm of the Bile Duct	Intrahepatic Cholangiocarcinoma		0.361698	1.21324	0	0.402861	0.0337239	0.202118	0	0.116414	4.15064	6.61928	2.62082	0.237297	1.14137	2.90928	1.97622	0.506101	0	0.913676	0
ACH-001849	MGHICC9	Biliary Tract	Intraductal Papillary Neoplasm of the Bile Duct	Intrahepatic Cholangiocarcinoma		4.37538	0.688247	0	0	0	0.0145538	0	0	6.65187	5.57729	1.42448	0	0.0421008	0.0296211	1.49108	1.54543	0	0.126339	0.0311425
ACH-001855	OZ	Biliary Tract	Intraductal Papillary Neoplasm of the Bile Duct	Intrahepatic Cholangiocarcinoma		0	0	0	0	0	0	0	4.23571	6.40819	6.11969	4.05128	0	1.24954	0	2.16513	1.89055	0	0.488549	0
ACH-001857	SG231	Biliary Tract	Intraductal Papillary Neoplasm of the Bile Duct	Intrahepatic Cholangiocarcinoma		4.67449	0	0	0	0	0.0161269	0	6.958	0.920419	0	0	0.0218706	1.80202	0.0969877	0.634469	0.0404338	0	0.166708	0
ACH-001858	SSP25	Biliary Tract	Intraductal Papillary Neoplasm of the Bile Duct	Intrahepatic Cholangiocarcinoma		3.37228	1.1934	0	0.0799235	0	0.167262	0	0.00484796	1.41371	2.09594	0	0.0611679	0.0121753	4.28779	0.434141	0	0	0.213791	0
ACH-001863	TKKK	Biliary Tract	Intraductal Papillary Neoplasm of the Bile Duct	Intrahepatic Cholangiocarcinoma		0.145347	0.0787546	0.0202326	0.0248983	0	0.030822	0	4.91902	4.72799	5.66969	0.677984	1.98762	0.163603	2.48772	0.903241	0.120511	0	0.466678	0.0480506
ACH-000976	HUCCT1	Biliary Tract	Intraductal Papillary Neoplasm of the Bile Duct	Intrahepatic Cholangiocarcinoma		1.95114	0.136598	0	0	0	0	0	0.092202	3.356	5.06529	1.39991	0.419356	0	3.12127	0.16928	0.156034	0	0.25494	0
ACH-000808	HUH28	Biliary Tract	Intraductal Papillary Neoplasm of the Bile Duct	Intrahepatic Cholangiocarcinoma		7.77169	0.0230949	0	0	0	0	0	0.0479627	1.38063	0.0582514	0	0.0595712	0.019729	3.17492	0.64317	0	0.0132121	0.216475	0.0199211
ACH-001537	KKU055	Biliary Tract	Intraductal Papillary Neoplasm of the Bile Duct	Intrahepatic Cholangiocarcinoma		9.94949	0.88344	0	0.0982861	0	0.0758831	0	0	0.70081	0.177923	0	0	0	3.34618	0.942608	0.0878389	0	0.560637	0
ACH-001538	KKU213	Biliary Tract	Intraductal Papillary Neoplasm of the Bile Duct	Intrahepatic Cholangiocarcinoma		2.53185	2.46252	0.127793	0	0	0.143542	0	0	4.86321	5.60775	4.36311	0	0	0.148687	0.556778	0.514342	0	0.392257	0
ACH-001856	RBE	Biliary Tract	Intraductal Papillary Neoplasm of the Bile Duct	Intrahepatic Cholangiocarcinoma		0.821321	1.5728	0	0.0423656	0	0.0341044	0	4.37448	2.02552	2.57564	0.31016	0	0	3.80527	0.255218	0.178439	0	0.690242	0.0257177
ACH-001864	YSCCC	Biliary Tract	Intraductal Papillary Neoplasm of the Bile Duct	Intrahepatic Cholangiocarcinoma		3.71121	0.772492	0.0191909	3.55118	0	1.10225	0	0.0388154	5.19336	3.48635	1.14247	0.888994	0.0161468	2.65978	0.948293	0.292759	0	1.4351	0
ACH-000209	SNU1079	Biliary Tract	Intraductal Papillary Neoplasm of the Bile Duct	Intrahepatic Cholangiocarcinoma		2.33982	0.017158	0.0240657	0.00638277	0	0.176408	0	1.48281	0.556425	0.0587833	0.055347	0.0305932	0.0199737	2.52539	0.13832	0.411121	0	1.29866	0
ACH-000248	AU565	Breast	Invasive Breast Carcinoma	Invasive Breast Carcinoma	HER2+	0.247631	0	0	5.80482	0	0.257647	0.0624616	0.12177	0.303489	0.970267	0.179553	0.141719	0.0896812	0.155216	0.186874	0.443017	0	0.203349	0
ACH-000212	CAL120	Breast	Invasive Breast Carcinoma	Invasive Breast Carcinoma	Basal B TNBC	1.9273	1.33913	0	0.778401	0	0	0	0	0.155301	1.76429	0.233878	0	0.0185031	4.01792	0.6054	0	0.130136	0.365497	0
ACH-000856	CAL51	Breast	Invasive Breast Carcinoma	Invasive Breast Carcinoma	Basal B TNBC	0.988179	0.0658632	0.0510755	0.65999	0	0.22772	0	0.105914	1.56256	1.20329	0.0574988	0.224629	0.139705	4.81272	0.7316	0.208702	0	0.514072	0
ACH-000258	DU4475	Breast	Invasive Breast Carcinoma	Invasive Breast Carcinoma	luminal TNBC	0.117545	3.70755	0	0.045257	0	0.175056	0	7.21307	2.32739	1.33345	0	0.257262	0	0.0314559	3.72548	0.209578	0	1.75587	0.0704209
ACH-000117	EFM192A	Breast	Invasive Breast Carcinoma	Invasive Breast Carcinoma	HER2+	0.193359	0.00896011	0	0.643649	0	0.124306	0	0.530855	1.51809	1.82478	0.632132	0.0660644	0.148394	1.43628	0.217789	0.808962	0	1.73971	0.0109946
ACH-000352	HCC1428	Breast	Invasive Breast Carcinoma	Invasive Breast Carcinoma	luminal ER, PR+	5.87922	0.144608	0.0460202	0.652565	0	0.318886	0	0.12944	0.190141	2.84147	0.0465805	0.06711	0.264324	0.475445	0.723912	0.441105	0	1.04919	0
ACH-000028	KPL1	Breast	Invasive Breast Carcinoma	Invasive Breast Carcinoma	ER+	0.434256	0.135561	0.0187495	0.0193404	0	0.102795	0	0.039735	1.15207	0.450238	0.0488221	0.0241282	0.0159999	0.111902	0.702057	0.417713	0	1.62611	0.0169869
ACH-000768	MDAMB231	Breast	Invasive Breast Carcinoma	Invasive Breast Carcinoma	Basal B TNBC	2.42013	1.84936	0	0	0	0.187308	0	0.0493297	3.49562	1.76245	0.129222	0	0.0749726	0.309684	0.632942	0.0409794	0	0.461595	0.0805581
ACH-000934	MDAMB361	Breast	Invasive Breast Carcinoma	Invasive Breast Carcinoma	luminal ER+, HER2+	0.461992	0.512214	0	0.0764483	0	0	0	0.106055	1.05328	2.32654	0.0578703	0	0.0412177	3.24823	1.16011	2.6532	0	0.616562	0
ACH-000876	MDAMB415	Breast	Invasive Breast Carcinoma	Invasive Breast Carcinoma	luminal ER+, HER2+	0.456047	0.0143839	0	1.43282	0	0.121698	0.0600806	4.15021	2.81676	0.323549	0.405523	0.0814078	0.100266	0.0962538	0.425733	1.73054	0	0.474438	0
ACH-000910	MDAMB453	Breast	Invasive Breast Carcinoma	Invasive Breast Carcinoma	HER2+	0.0821221	0.0166133	0	0	0	0	0	0.0521613	0.0203038	0.0502189	0.0283881	0	0.14091	0.118523	0.208491	1.76898	0	0.444113	0.0429861
ACH-000849	MDAMB468	Breast	Invasive Breast Carcinoma	Invasive Breast Carcinoma	Basal A TNBC	0.678756	0.430837	0.169335	4.99756	0	0.691482	0	0.113619	1.04307	5.07083	1.11092	0	0	3.04749	0.549619	1.58804	0	0.603616	0
ACH-000017	SKBR3	Breast	Invasive Breast Carcinoma	Invasive Breast Carcinoma	HER2+	0.298031	0.0258339	0	5.76821	0	0.261391	0	0.127236	0.259322	0.591829	0.102075	0.0660685	0	0.299326	0.151473	0.195428	0.00880382	0.105375	0
ACH-001391	SUM159PT	Breast	Invasive Breast Carcinoma	Invasive Breast Carcinoma	Basal B TNBC	5.10772	0.631905	0	0.0076347	0	0	0	0	1.24124	0.579924	0.0393027	0.0168044	0	2.82211	0.544928	0.341238	0	0.366164	0
ACH-001392	SUM185PE	Breast	Invasive Breast Carcinoma	Invasive Breast Carcinoma	luminal TNBC	0.00924683	0	0	0.0236074	0	0	0	0.0250401	0.064549	0.284186	0.572771	0	0	0.366107	3.21693	0.0869536	0	0.300811	0.116343
ACH-001393	SUM190PT	Breast	Invasive Breast Carcinoma	Invasive Breast Carcinoma	Basal A HER2+	0.0088325	0	0	0.749724	0	0.26011	0	3.90855	4.51888	0.105997	0	0.0710075	0	0.275924	0.507547	2.38743	0	0.341199	0
ACH-001394	SUM229PE	Breast	Invasive Breast Carcinoma	Invasive Breast Carcinoma	basal TNBC	3.1941	0.166889	0.108606	0.0167873	0	0.316532	0	0.0349383	1.45185	4.92526	0.570364	0.432282	1.27578	2.43899	1.42438	0.243634	0	0.320784	0
ACH-001396	SUM52PE	Breast	Invasive Breast Carcinoma	Invasive Breast Carcinoma	luminal TNBC	0.345891	0	0	1.45671	0	0.286035	0	0.0148137	0	0.0114427	0.115154	0	0	1.19585	0.126413	2.54633	0	1.27446	0
ACH-000019	MCF7	Breast	Invasive Breast Carcinoma	Invasive Breast Carcinoma	ER+	0.560681	0.108019	0	0.00878231	0	0.0352213	0	0.179559	0.436634	0.669091	0.0938792	0.0153934	0.0443088	0.0827625	0.11813	0.72752	0	1.33097	0.0150165
ACH-000596	LCLC97TM1	Lung	Non-Small Cell Lung Cancer	Large Cell Lung Carcinoma		4.92037	0.544734	0.0347144	0.0107856	0	0.331673	0	0.044727	4.51308	4.29743	0.0241267	0.0272008	0	4.04229	0.148407	0.0736023	0	1.00431	0
ACH-000904	NCIH2106	Lung	Non-Small Cell Lung Cancer	Large Cell Lung Carcinoma		0.248429	0.0269813	0	0	0	0.523873	0.0307867	0	0.508976	0.240646	0	0.206429	0.159513	4.22663	1.23079	1.23404	4.26157	1.09977	0
ACH-000891	HCC1438	Lung	Non-Small Cell Lung Cancer	Large Cell Lung Carcinoma		2.84711	1.36627	0.015322	0.00825309	0	0.234709	0	0.0166175	0.152782	0.410682	0.0175728	0.0347679	0.0143182	5.31568	0.29802	0.193842	0	1.05164	0.0414056
ACH-000662	CORL23	Lung	Non-Small Cell Lung Cancer	Large Cell Lung Carcinoma		5.70028	1.60773	0.122153	3.91206	0	0.0737969	0	0.0884415	3.60548	6.35771	4.69695	0.022615	0.189193	5.75474	0.290483	0.445516	0	0.891208	0
ACH-000627	LCLC103H	Lung	Non-Small Cell Lung Cancer	Large Cell Lung Carcinoma		1.01435	0.583012	0.0254087	0	0	0.139975	0	0.0541066	0.809833	2.25052	0.536178	0.0328879	0.265712	5.82063	0.309569	0.254919	0	0.939531	0.0216815
ACH-000510	NCIH1299	Lung	Non-Small Cell Lung Cancer	Large Cell Lung Carcinoma		0.771041	0.586182	0	0	0	0	0	0.0366946	0.44036	0.224245	0.0716364	0	0.188758	5.05729	0.315582	0.119527	0	0.162657	0
ACH-000789	NCIH810	Lung	Non-Small Cell Lung Cancer	Large Cell Lung Carcinoma		0.167454	0	0.0325071	0.0393672	0	0.127816	0	2.19381	0.101095	0.0908467	0.0402107	0.193913	2.16839	0.108888	0.212981	0.859336	0.176327	0.0245665	0.125816
ACH-000980	NCIH1155	Lung	Non-Small Cell Lung Cancer	Large Cell Lung Carcinoma		0.117772	0.101057	0	0	0	0.0781794	0	0.039071	0.11372	0.0654593	0.0205427	0.0162025	0.0950778	4.71495	0.313038	0.381211	0.306673	0.597167	0.0190044
ACH-000015	NCIH1581	Lung	Non-Small Cell Lung Cancer	Large Cell Lung Carcinoma		8.34799	2.67589	0.0331375	0	0	0.153958	0.0608083	0.151155	0.108301	0.034651	0.0453898	0.0177153	0	3.70872	0.63423	1.23442	0.0118677	1.70592	0
ACH-000434	NCIH1915	Lung	Non-Small Cell Lung Cancer	Large Cell Lung Carcinoma		1.90694	1.32524	0.0435531	0.0140396	0	0.15726	0.0381735	0.0285932	3.22187	0.729454	0.11623	0	1.56488	3.44713	0.923005	0.0236641	0	0.0289849	0.140123
ACH-000463	NCIH460	Lung	Non-Small Cell Lung Cancer	Large Cell Lung Carcinoma		5.42155	0.186231	0	5.37175	0.0137038	0	0	0.0279736	0.938581	0.0341354	0	0.0146809	0.924919	2.75345	0.177016	0.0481469	0	0.581692	0
ACH-000853	NCIH661	Lung	Non-Small Cell Lung Cancer	Large Cell Lung Carcinoma		8.55162	4.50529	0.304963	0.144682	0	0.095148	0	0.0709883	0.41842	0.343642	0.113788	0.148598	1.81849	5.12496	0.547254	0	3.5731	0.586397	0.167784
ACH-000672	IALM	Lung	Non-Small Cell Lung Cancer	Large Cell Lung Carcinoma		5.2801	0.147292	0	0.0377421	0.0179362	0.152839	0	0.0541136	0.0862145	0.0587376	0	0	0	4.79948	0.0547707	0.119591	0	0.486032	0.0288647
ACH-000813	T3M10	Lung	Non-Small Cell Lung Cancer	Large Cell Lung Carcinoma		3.02702	0.00865182	0	1.5224	0	0	0	0.194422	1.02069	6.12939	0.0321643	0.048465	0	3.45042	0.25627	0	0	0.819196	0
ACH-000682	SNU1066	Head and Neck	Head and Neck Squamous Cell Carcinoma	Larynx Squamous Cell Carcinoma		3.83939	0.522604	0.142162	0.173898	0.072881	0.513957	0.159712	0.115157	4.29339	5.44029	3.78026	2.12941	1.42228	3.17477	0.740318	0.621494	0.0635513	1.41088	0
ACH-000549	SNU1076	Head and Neck	Head and Neck Squamous Cell Carcinoma	Larynx Squamous Cell Carcinoma		0.44578	0.176747	0	0.0951021	0	0.512646	0.0429945	0.0976688	1.39429	5.25486	3.38162	1.24576	1.02158	2.17068	0.689387	0.100869	0.00802499	0.753699	0.0131378
ACH-000715	SNU1214	Head and Neck	Head and Neck Squamous Cell Carcinoma	Larynx Squamous Cell Carcinoma		8.14138	2.28719	0.0518217	0.0150822	0	0.458118	0	0.0918921	9.40508	6.58503	2.61444	9.08393	0.39645	2.19681	0.657208	0.174018	0	0.35038	0.0136109
ACH-000500	SNU46	Head and Neck	Head and Neck Squamous Cell Carcinoma	Larynx Squamous Cell Carcinoma		5.59115	1.16211	0.106083	0	0	0.194526	0	0	0.647378	2.16164	0.615161	0.0868463	1.37598	3.99745	0.40163	0.110781	0.025284	0.559358	0.0209054
ACH-000692	SNU899	Head and Neck	Head and Neck Squamous Cell Carcinoma	Larynx Squamous Cell Carcinoma		1.85289	0.777789	0	0.01027	0	0.490181	0	0.0223067	6.51208	4.77125	3.73371	2.6742	2.24351	3.14148	0.295038	0.671481	0	1.18615	0
ACH-002942	CCLFRARE0004T	Soft Tissue	Leiomyosarcoma	Leiomyosarcoma		8.18805	1.21037	4.58632	2.87139	0.923359	0.0187994	0	0	0.916873	0	0	0	0.0200591	4.54648	1.09368	0.199951	0	1.42378	0
ACH-003267	CCLFRARE0009T	Soft Tissue	Leiomyosarcoma	Leiomyosarcoma		7.49931	0.326444	3.92128	1.68056	0	0	0	0	0.63055	0.0269346	0	0	0.0925376	5.05162	2.15261	0.049437	0	0.34785	0
ACH-003265	CCLFRARE0010T	Soft Tissue	Leiomyosarcoma	Leiomyosarcoma		8.25183	2.40096	3.69237	1.15353	0	0	0	0.0367706	6.2998	0	0	0.0331911	0	3.12644	3.4506	0.190344	0.0634574	0.440162	0
ACH-003269	CCLFRARE0019T	Soft Tissue	Leiomyosarcoma	Leiomyosarcoma		7.80672	0.0190827	4.01503	3.65669	0	0	0	0	0.0211314	0	0	0.070491	0.0415738	4.11902	3.49719	0	0	0.59009	0
ACH-003266	CCLFRARE0021T	Soft Tissue	Leiomyosarcoma	Leiomyosarcoma		7.27676	0.531457	5.86786	4.97346	0	0	0	0	2.40936	0.169072	0	0.358266	0.222215	3.42477	2.31328	0.64615	0	2.42541	0
ACH-003268	CCLFRARE0022T	Soft Tissue	Leiomyosarcoma	Leiomyosarcoma		9.27668	0.0284461	3.3338	2.11007	0	0.387828	0	0.0469576	0.595638	0.107875	0	0	0.0285423	5.08387	4.22664	0.0738778	0	0.899419	0
ACH-002785	NCCLMS1C1	Soft Tissue	Leiomyosarcoma	Leiomyosarcoma		4.13232	0.193294	0	0	0	0.0276806	0	0	0.0478957	0	0	0	0.0314884	4.78168	0.807702	0	0.0106152	0.369691	0
ACH-003181	NRHLMS1	Soft Tissue	Leiomyosarcoma	Leiomyosarcoma		4.00824	3.07094	0.0524994	0.12502	0	0.102285	0	0	3.17084	1.13125	0	0	0	2.76583	3.21319	0	0	0.650723	0.0430295
ACH-003184	NRHLMS2	Soft Tissue	Leiomyosarcoma	Leiomyosarcoma		6.86171	0.00980148	0	0.120497	0	0.0898303	0	0	1.15213	0.269589	0.0263185	0	0	3.62696	0.55018	0.175139	0	0.0958826	0
ACH-000145	SKLMS1	Soft Tissue	Leiomyosarcoma	Leiomyosarcoma		4.81414	0.187108	0.096637	0	0	0.216889	0	0	0.0175243	0.132598	0	0.0270549	0.11766	3.6193	0.415585	0.357276	0	0.370249	0.0501743
ACH-000505	RKN	Soft Tissue	Leiomyosarcoma	Leiomyosarcoma		5.16721	0.353149	0	0.0161169	0	0.0461474	0	0.0623677	3.52276	0.0943239	0.0180558	0.0209196	0.013931	3.48038	0.071904	0	0	0.044762	0
ACH-003464	CCLFNPDX0008T	Soft Tissue	Liposarcoma	Liposarcoma		0.871404	0.302989	0	0	0	0.0342735	0	0	0.612783	0.0765564	0.0263667	0.162348	0	2.21455	0.496366	0.196685	0	0.0840357	0
ACH-001793	LPS27	Soft Tissue	Liposarcoma	Liposarcoma		8.04833	0.361589	0.0543331	0.00742229	0	0.0936819	0.0209168	0	2.70107	0.0286964	0	0	0	3.74979	0.462404	0.0222314	0.00609548	1.50779	0.177011
ACH-001791	LPS6	Soft Tissue	Liposarcoma	Liposarcoma		5.81819	0.977991	0	0	0	0	0	0	3.41685	2.59218	0	0.0355648	0	3.036	0.156259	0.257568	0	0.143211	0.077202
ACH-001540	KMLS1	Soft Tissue	Liposarcoma	Liposarcoma		5.36468	0.205418	0.0176212	0.289412	0	0	0	0.00388571	0.164376	0.0329359	0	0	0	2.93253	0.481165	0.134678	0	0.486415	0
ACH-000757	A427	Lung	Non-Small Cell Lung Cancer	Lung Adenocarcinoma		8.18842	1.74374	0	0	0	0	0	0.00447119	3.65939	0.0387775	0	0	0	4.48665	0.918377	0.158316	0	1.12563	0.0489936
ACH-003012	A549CRAFKD	Lung	Non-Small Cell Lung Cancer	Lung Adenocarcinoma		5.83368	0.129742	0	0.00945324	0	0.298649	0	0.831602	0.769684	0.417285	0.208673	0.0232837	0.0180772	3.75191	0.203191	0.407401	0	1.28483	0
ACH-000706	EKVX	Lung	Non-Small Cell Lung Cancer	Lung Adenocarcinoma		6.08719	0.411281	0	0.594308	0	0.190304	0.0261202	0.335545	1.74056	2.86211	0.344232	0	0.0626011	2.90572	0.564545	0.86242	0.21683	1.08585	0.0844181
ACH-002650	ETCC016	Lung	Non-Small Cell Lung Cancer	Lung Adenocarcinoma		3.14752	0.276463	0.0502676	1.28564	0	0	0.192461	0.956321	4.89397	3.91382	0.321958	5.03168	1.88238	1.5597	0.882454	0	0.0236471	1.8793	0
ACH-000578	HCC1171	Lung	Non-Small Cell Lung Cancer	Lung Adenocarcinoma		1.67462	0.0871179	0.0550485	0.00854282	0	0.432111	0	0.0684135	3.26047	4.94304	0.125469	0.660997	0.0429931	4.52737	0.191838	0.45358	0	1.91825	0.0219643
ACH-000712	HCC1833	Lung	Non-Small Cell Lung Cancer	Lung Adenocarcinoma		0.208435	0.00705625	0	0.0103445	0	0.022713	0	5.64572	0.997675	0.0753053	0.0216219	0	0.0174687	0.225775	0.554145	1.42089	0	1.00363	0
ACH-000575	HCC364	Lung	Non-Small Cell Lung Cancer	Lung Adenocarcinoma		5.00793	1.33972	0.0402738	0	0	0.265777	0	0.0264417	2.91261	2.32948	0.0514751	0	0	4.30788	0.378898	0.309168	0	0.64354	0
ACH-000339	HCC461	Lung	Non-Small Cell Lung Cancer	Lung Adenocarcinoma		6.27271	1.44667	0.0363528	0.153886	0	0.108622	0	0	2.98699	3.44485	0.0809264	0.0234867	0.0149865	0.0979209	0.397112	0	0	0.28529	0.0833455
ACH-000872	HCC515	Lung	Non-Small Cell Lung Cancer	Lung Adenocarcinoma		7.54244	0	0	0.0431247	0	0.104539	0	2.02158	1.67385	2.28104	0.0223749	0.169743	0	3.05623	0.133867	1.152	0	0.848206	0.0184789
ACH-000029	HCC827GR5	Lung	Non-Small Cell Lung Cancer	Lung Adenocarcinoma		0.0922602	0.900299	0.0894209	0	0	0.732781	0	3.59284	5.41419	4.23013	1.15092	0.0358927	2.51875	4.17963	1.07081	1.21557	0	0.798887	0
ACH-000861	HOP62	Lung	Non-Small Cell Lung Cancer	Lung Adenocarcinoma		6.92147	0.874722	0	0	0	0.104673	0	0.0230396	0.548265	0.381432	0	0	0	4.83405	0.74949	0.302393	0	0.720073	0.038033
ACH-000851	MORCPR	Lung	Non-Small Cell Lung Cancer	Lung Adenocarcinoma		0.117775	0.91387	0	0.040863	0.0375354	0.0397448	0	0.437848	2.59525	2.48538	0.0600252	0	0	0.289113	0.747282	0.155335	0	1.43835	0
ACH-000282	NCIH1755	Lung	Non-Small Cell Lung Cancer	Lung Adenocarcinoma		6.71119	0.0164592	0.0153406	0	0	0	0	0.914494	0.274578	0.184428	0.0169584	0.0709086	0.777841	0.552007	0.672324	0.110684	0	0.140306	0
ACH-000033	NCIH1819	Lung	Non-Small Cell Lung Cancer	Lung Adenocarcinoma		0.297772	1.03352	0.0407424	1.98921	0.0218308	0.0700389	0.248237	0	2.21337	4.13378	0.0472201	0	2.68503	2.7973	0.804026	0.105561	0.0567569	0.512153	0.0733555
ACH-000451	NCIH2085	Lung	Non-Small Cell Lung Cancer	Lung Adenocarcinoma		2.47044	0.741727	0.120167	5.32876	0	0.0669227	0	0.0433067	2.11337	4.99987	0.240988	0.931895	0.139678	4.36028	0.590521	0.373539	0.0480436	0.830173	0.0126459
ACH-000337	NCIH3122	Lung	Non-Small Cell Lung Cancer	Lung Adenocarcinoma		0.36535	0.083566	0	0.011935	0	0.191237	0	0	1.93735	3.82136	2.24771	0	0.981962	1.55878	0.302429	0.255927	0	0.320429	0.0880303
ACH-000109	NCIH3255	Lung	Non-Small Cell Lung Cancer	Lung Adenocarcinoma		6.09251	0.0633842	0.028183	2.5811	0	0.329525	0	0.0441787	2.51429	4.39578	1.06274	0.214911	0.0433515	3.10625	0.192286	0.335169	0	1.08578	0.0128604
ACH-002497	NCIH920	Lung	Non-Small Cell Lung Cancer	Lung Adenocarcinoma		0.204793	0.608124	0	0	0	0	0.0660644	0	0.330344	1.29984	0	0	0	4.30789	0	0.539159	0	0.699632	0
ACH-000779	PC9	Lung	Non-Small Cell Lung Cancer	Lung Adenocarcinoma		0.389651	0.00939734	0.0702712	3.50056	0	0.149893	0	0	3.8904	5.99491	0.691886	0.0358125	0	2.91201	0.119728	0.0753204	0	0.536662	0
ACH-002526	SNU1327	Lung	Non-Small Cell Lung Cancer	Lung Adenocarcinoma		0.108079	0.140658	0	6.03319	0	0	0	0	0.917422	3.74041	0.188443	0.381898	0.0648897	3.15453	0.0362276	0.379236	0.219211	0.988047	0
ACH-002522	SNU2292	Lung	Non-Small Cell Lung Cancer	Lung Adenocarcinoma		8.96274	0.0762635	0	0.205037	0	0.0843473	0	0	1.60221	0.0152492	0	0	0	2.76794	0.766447	0.176651	0	0.463134	0.0369885
ACH-002531	SNU2535	Lung	Non-Small Cell Lung Cancer	Lung Adenocarcinoma		0.322927	0.107992	0	0	0	0.396637	0	0	1.61529	3.64556	0	0	0	0.8002	0	0.278464	0	0.730846	0
ACH-000314	HCC2108	Lung	Non-Small Cell Lung Cancer	Lung Adenocarcinoma		4.86369	0.869543	0	0.0379444	0.0184903	0.197141	0	0.00693278	4.81573	1.61437	0.155371	0	0	5.758	1.07341	0.122765	0	0.552172	0
ACH-000161	CORL105	Lung	Non-Small Cell Lung Cancer	Lung Adenocarcinoma		0.199138	1.09008	0.0879991	0.239868	0	0	0	0.498975	2.02652	3.74782	0.266729	0	0.108621	3.1336	0.171493	0.301183	0	1.79725	0
ACH-000837	NCIH322	Lung	Non-Small Cell Lung Cancer	Lung Adenocarcinoma		0.120623	0.749238	0.102348	0.0323322	0	0	0	0.0619393	3.64301	6.22061	0.99461	3.5439	0.155783	4.22031	0.605748	0.156829	0	0.751444	0.050985
ACH-000787	LXF289	Lung	Non-Small Cell Lung Cancer	Lung Adenocarcinoma		4.06832	0.988356	0.0915577	0.0117361	0	0.288737	0	0.0246814	3.48249	2.44611	0.102477	0.0203948	2.31789	4.69499	0.478624	0.516244	0	0.635525	0.0214101
ACH-000925	DV90	Lung	Non-Small Cell Lung Cancer	Lung Adenocarcinoma		6.38565	0.75288	0.0518663	0.187882	0	0	0	0.528971	5.29552	3.92925	3.13207	3.3036	0.0135766	0.118268	0.665995	0.191761	0	1.18108	0
ACH-000667	HCC44	Lung	Non-Small Cell Lung Cancer	Lung Adenocarcinoma		5.08215	0.255717	0.0194158	0.0436707	0	0.0326411	0	0.0402879	4.70022	2.53026	0.0693062	0.0848834	1.6649	2.48925	0.169436	0	0	0.60431	0.0953871
ACH-000562	HCC78	Lung	Non-Small Cell Lung Cancer	Lung Adenocarcinoma		2.6885	0.0188108	0	0.00918949	0	0	0	0	1.80978	4.59975	0.743396	0	0.12404	1.35659	0.482159	0.0879896	0	0.581509	0
ACH-000681	A549	Lung	Non-Small Cell Lung Cancer	Lung Adenocarcinoma		6.68325	0.322537	0	0	0	0.200816	0	0.125131	0.620777	1.401	0.297936	0.0228138	0.0890357	4.02641	0.247046	0.153327	0	0.995176	0
ACH-000785	NCIH2126	Lung	Non-Small Cell Lung Cancer	Lung Adenocarcinoma		0.209037	0.025644	0.0735022	1.01006	0	0.460117	0	0	3.89456	3.6704	1.43523	1.12498	0.0787464	2.50814	0.217856	1.61744	0	0.887174	0
ACH-000414	NCIH1944	Lung	Non-Small Cell Lung Cancer	Lung Adenocarcinoma		5.06071	0.038092	0.041585	0.0126001	0	0.137956	0.0403678	4.36741	3.65703	1.70272	0.489944	0.0609051	0.0832488	2.45655	0.462007	0.129304	0	1.11656	0.0107111
ACH-000677	SW1573	Lung	Non-Small Cell Lung Cancer	Lung Adenocarcinoma		0.952491	1.98962	0	0.840365	0	0	0	0.243742	4.44276	0.267797	0	0.191256	0	3.56206	0.250707	0.422727	0	1.16504	0
ACH-000012	HCC827	Lung	Non-Small Cell Lung Cancer	Lung Adenocarcinoma		4.86838	0.654262	0.0165591	0.0508638	0	0	0	0.104394	2.70855	4.57897	0.141651	0.144234	2.33656	4.85641	0.942737	0.170547	0	0.467819	0
ACH-000150	HCC2935	Lung	Non-Small Cell Lung Cancer	Lung Adenocarcinoma		4.50011	0.0381426	0.0384025	0.0195653	0	1.05436	0	0.0410018	2.2161	3.12752	0.261449	0.0201729	0.064073	1.99078	0.092248	0.479587	0	1.28702	0
ACH-000066	HCC4006	Lung	Non-Small Cell Lung Cancer	Lung Adenocarcinoma		5.81462	1.14955	0.0892731	0.00922963	0	0.186934	0	0.214549	3.00351	3.89249	0.259068	0.570305	0	2.9148	1.03912	0.655924	0.0105006	1.00952	0
ACH-000900	NCIH23	Lung	Non-Small Cell Lung Cancer	Lung Adenocarcinoma		4.55037	2.19838	0	0.146032	0.0154747	0	0	0.00557389	0.98014	1.21635	0.0165334	0.341958	0.0124013	4.47623	0.384559	0.348138	0	0.25984	0.0249933
ACH-000860	NCIH358	Lung	Non-Small Cell Lung Cancer	Lung Adenocarcinoma		0.0196407	0.0751287	0	0.0310691	0	0.0880602	0	0.0514988	1.53184	3.23084	0.0164036	0.0446711	0.216333	0.232948	0.384732	0.259299	0	0.647618	0.013315
ACH-000343	NCIH522	Lung	Non-Small Cell Lung Cancer	Lung Adenocarcinoma		9.61196	4.61332	0.0710995	0.0478343	0	0.403066	0	0.0472648	0.66486	0	0	0	0	5.6002	0.679518	0.391546	0.160801	0.698024	0.0567486
ACH-000945	NCIH650	Lung	Non-Small Cell Lung Cancer	Lung Adenocarcinoma		4.71521	2.25326	0.0240828	0	0	0.467119	0	0	4.56846	1.30308	0.0557815	0	0.0199154	4.38563	0.130367	1.07305	0.0132521	1.41065	0.0200662
ACH-000416	NCIH838	Lung	Non-Small Cell Lung Cancer	Lung Adenocarcinoma		0.128771	0.265502	0	0.400856	0	0.0461194	0	0.0249933	0.068972	0.429361	0.233383	0	0.0344961	3.37484	0.449694	0.0206153	0.00674324	0.292285	0
ACH-000666	NCIH1355	Lung	Non-Small Cell Lung Cancer	Lung Adenocarcinoma		8.20806	0.0199851	0	0	0	0.135318	0	0.0138295	0.0563505	4.34274	0.270773	0.118709	0.0753848	3.33797	0.522419	0.272699	0	1.071	0.028589
ACH-000845	NCIH1373	Lung	Non-Small Cell Lung Cancer	Lung Adenocarcinoma		3.25819	0.435281	0.277016	0.041885	0	0.379628	0	0.0401644	3.04207	5.51086	0.240421	0	0.287304	4.65397	0.28067	0.333712	0	0.491626	0.144485
ACH-000327	NCIH1395	Lung	Non-Small Cell Lung Cancer	Lung Adenocarcinoma		0.73477	0.0919476	0.0437406	0.0270592	0	0.0250288	0	0.912162	4.10714	0.0576291	0.025121	0	0.561299	0.316003	0.0395932	1.83812	0	0.816925	0.010913
ACH-000852	NCIH1435	Lung	Non-Small Cell Lung Cancer	Lung Adenocarcinoma		0.198979	0.269092	0	0.0115314	0	0	0	0.1136	6.95221	6.19803	0.525836	4.328	0.0188891	3.62854	0.428692	0.519159	0	0.550614	0
ACH-000589	NCIH1437	Lung	Non-Small Cell Lung Cancer	Lung Adenocarcinoma		5.30794	0.0450403	0.0730085	0.0480604	0	0.210045	0	2.49842	3.71623	3.16744	0.384526	0.9304	0.0349862	1.21693	0.101867	2.46803	0	0.623542	0
ACH-000892	NCIH1563	Lung	Non-Small Cell Lung Cancer	Lung Adenocarcinoma		0.603509	0.532978	0	4.55442	0	0.0825446	0	0.0141167	0.168731	0.0891524	0.0583955	0.109577	0.0678025	3.34221	0.190591	0.217608	0	1.72532	0.0125501
ACH-000869	NCIH1568	Lung	Non-Small Cell Lung Cancer	Lung Adenocarcinoma		0.272692	0.526129	0	4.75652	0	0.178498	0	0.368548	3.43412	5.30654	0.31321	0.926694	0.517279	3.84695	0.663976	0.110736	1.83876	1.29589	0.0183094
ACH-000916	NCIH1573	Lung	Non-Small Cell Lung Cancer	Lung Adenocarcinoma		4.72528	0.734232	0.0631163	0.125923	0.0187025	0.665634	0.0941617	1.97356	6.03541	5.16155	2.53058	2.32717	0	3.05774	0.297329	1.73065	0	0.983948	0.0663028
ACH-000744	NCIH1623	Lung	Non-Small Cell Lung Cancer	Lung Adenocarcinoma		1.49905	0.00431154	0.0437071	0.705724	0.0121868	0.209596	0	0.0244502	0.436897	3.87674	0.14876	0.514856	2.49887	2.42001	0.194802	0.188541	0.069232	0.752761	0.0219118
ACH-000766	NCIH1648	Lung	Non-Small Cell Lung Cancer	Lung Adenocarcinoma		3.94147	0.971205	0.122947	0	0	0.109917	0.0172378	0.194248	4.3283	5.34992	3.71514	2.66266	0.209311	3.42749	0.251762	0.553844	0	1.4894	0.0384769
ACH-000893	NCIH1651	Lung	Non-Small Cell Lung Cancer	Lung Adenocarcinoma		6.47034	0.359884	0	0	0.0315011	0.0165562	0.178711	0.03194	2.56041	0.420978	0	0.259816	1.7766	2.54207	0.634096	0	0.434353	0.481422	0.0252386
ACH-000448	NCIH1666	Lung	Non-Small Cell Lung Cancer	Lung Adenocarcinoma		4.33167	0.968092	0.0399048	0.471572	0	0.235397	0	0.0215607	8.17855	5.88104	1.86749	5.31994	2.27638	1.42704	0.202472	0.13592	0	1.21091	0
ACH-000021	NCIH1693	Lung	Non-Small Cell Lung Cancer	Lung Adenocarcinoma		3.94108	1.38593	0.0270564	0.85468	0	0.199505	0	0	1.26535	4.89865	0.024714	0.23005	2.91747	3.73317	1.56332	0.167218	0	0.410028	0
ACH-000675	NCIH1734	Lung	Non-Small Cell Lung Cancer	Lung Adenocarcinoma		8.35406	0.24028	0.0531683	0.0390331	0	0.151948	0	0.129039	2.89066	2.80163	0.371614	0.195503	2.44431	4.60225	0.861173	0.228031	0.135997	1.03608	0.0255689
ACH-000379	NCIH1781	Lung	Non-Small Cell Lung Cancer	Lung Adenocarcinoma		0.2108	0.0124628	0.0170682	0	0	0.404853	0	0.0179091	3.31486	0.529409	0.0188364	0.120536	3.06387	1.10644	0.563935	0.17462	0	0.332266	0.075764
ACH-000496	NCIH1792	Lung	Non-Small Cell Lung Cancer	Lung Adenocarcinoma		6.84763	1.32604	0	0.0336464	0	0.0234413	0	0	0.416652	0.31776	0	0	0.0194144	3.96026	0.219413	0	0	0.609071	0
ACH-000888	NCIH1793	Lung	Non-Small Cell Lung Cancer	Lung Adenocarcinoma		3.61213	2.67631	0.0758694	0	0	0.265568	0	0	0.956379	2.40464	0.134791	0.058872	0.198753	3.63251	0.291916	0.226962	0.0704773	0.853932	0
ACH-000733	NCIH1838	Lung	Non-Small Cell Lung Cancer	Lung Adenocarcinoma		0.262253	2.14752	0	0	0	0.0746438	0	0.026936	3.88613	3.5946	0.122511	1.17153	0.250588	4.39253	0.22032	0.963125	0	1.55653	0.0344284
ACH-000587	NCIH1975	Lung	Non-Small Cell Lung Cancer	Lung Adenocarcinoma		6.54149	0.335837	0.103194	0.0799754	0	0.192631	0	0.0199211	0.614033	3.12568	0.0222698	0.0192678	2.48192	3.48095	0.485065	0.0646691	0	0.528685	0
ACH-000886	NCIH2009	Lung	Non-Small Cell Lung Cancer	Lung Adenocarcinoma		7.16289	0.194604	0	0	2.69405	0.193131	0	0.0633386	6.10335	4.57682	0.235394	0	2.88293	5.13349	0.150777	0.17114	0	0.308692	0
ACH-000781	NCIH2023	Lung	Non-Small Cell Lung Cancer	Lung Adenocarcinoma		4.88892	0.0365526	0	0.0979856	0	0.27803	0	0.547339	0.403726	2.02392	0.172432	0.0456429	0	2.57792	0.402075	0.186333	0	1.28576	0.0264701
ACH-000521	NCIH2030	Lung	Non-Small Cell Lung Cancer	Lung Adenocarcinoma		7.83669	0.044229	0	0.0857605	0	0.102184	0	0.0289057	2.02078	1.44955	0.0604832	0.0664667	0.0415079	3.26863	2.83529	0.343271	0	2.38203	0
ACH-000590	NCIH2073	Lung	Non-Small Cell Lung Cancer	Lung Adenocarcinoma		4.69706	0.0527511	0.214454	0.0250926	0	0	0	1.56611	3.86811	3.40826	0.261614	0.0374877	2.2089	2.45179	2.07461	0.36143	0	0.754443	0
ACH-000841	NCIH2087	Lung	Non-Small Cell Lung Cancer	Lung Adenocarcinoma		4.3549	1.09237	0.0239522	0	0	0.354125	0.0154505	0.0434257	0.816523	4.13084	0.0457435	0.0640923	0.0119221	3.54023	0.556693	0.41754	0	1.10319	0
ACH-000447	NCIH2228	Lung	Non-Small Cell Lung Cancer	Lung Adenocarcinoma		5.65644	0.819314	0.206172	0.0346468	0	0.318562	0	0.0512008	0.956272	1.66667	0.171709	0.0499987	1.4785	1.24439	0.249506	0.192848	0.0191155	0.788291	0
ACH-000718	NCIH2291	Lung	Non-Small Cell Lung Cancer	Lung Adenocarcinoma		0.407422	0.1539	0.113782	0.0406526	0	0.205603	0	0.0595837	0.874898	5.85634	0.20068	0.189631	0.22385	3.01983	0.481229	0.334071	0	1.27628	0.0177694
ACH-000951	NCIH2342	Lung	Non-Small Cell Lung Cancer	Lung Adenocarcinoma		0.104346	0.0882244	0.031367	4.9762	0	0.124267	0.0494384	0.426496	4.5861	3.0692	0.0648029	4.96561	0.211939	0.373534	0.538728	0.338964	0	1.3536	0.0339255
ACH-000875	NCIH2347	Lung	Non-Small Cell Lung Cancer	Lung Adenocarcinoma		0.158025	1.15879	0.0682594	0.00741943	0	0.095148	0	0.0586157	1.57133	5.44077	0.0157345	0.0623317	0.369032	3.22398	0.254975	0.0981392	0	0.828863	0.0119192
ACH-000121	NCIH2405	Lung	Non-Small Cell Lung Cancer	Lung Adenocarcinoma		4.42339	1.42538	0.0504933	0.138934	0	0.226113	0	1.29844	2.7526	3.7474	0.775404	0.0445774	0.0922304	3.95406	2.97469	0.926144	0.0102041	0.61596	0.016338
ACH-000311	NCIH2122	Lung	Non-Small Cell Lung Cancer	Lung Adenocarcinoma		5.24153	0.0628705	0	0	0	0.0767889	0	0.22439	4.83018	4.31965	0.639468	0.946615	0.016201	0.117517	0.0543262	0.5156	0	1.29048	0
ACH-000638	NCIH441	Lung	Non-Small Cell Lung Cancer	Lung Adenocarcinoma		0.306213	0.0296324	0.016994	0	0	0.649407	0.0185715	0.0526148	0.0688084	4.51221	0.314249	0	0.0784677	0.184586	0.271923	1.27557	0.00870344	0.781944	0
ACH-000392	CALU3	Lung	Non-Small Cell Lung Cancer	Lung Adenocarcinoma		6.65176	1.02279	0.0457701	0.0583982	0	0.227948	0	5.09751	1.79157	3.04192	1.50807	0.167015	0.073997	4.49337	0.32935	0.0744589	0	1.22675	0.0680076
ACH-000264	CALU6	Lung	Non-Small Cell Lung Cancer	Lung Adenocarcinoma		6.52795	0.036772	0.0413509	0.20977	0	0.064084	0	0.037146	2.15478	0.253264	0.0133679	0.0577954	0.761285	3.36288	0.644656	0.351676	0	0.374589	0.0103015
ACH-000062	RERFLCMS	Lung	Non-Small Cell Lung Cancer	Lung Adenocarcinoma		6.29939	2.30315	0	1.29355	0	0	0	0.0384839	4.89151	1.92393	0.0997288	0.428063	0.103457	3.12338	0.24075	0.193948	0	0.473412	0
ACH-000482	RERFLCKJ	Lung	Non-Small Cell Lung Cancer	Lung Adenocarcinoma		5.29375	0.0151721	0	2.48566	0	0.287485	0.0445074	0.775783	1.69534	3.58994	1.66589	0	0.0763976	2.45524	2.75866	3.63827	0	0.876367	0.014101
ACH-000528	ABC1	Lung	Non-Small Cell Lung Cancer	Lung Adenocarcinoma		5.90206	0.0268227	0.0345975	4.42241	0	5.77E-05	0.027256	0.0661292	4.13041	2.47923	0	3.17691	0.235125	1.63327	0.479158	0	0	0.941629	0
ACH-000791	RERFLCAD1	Lung	Non-Small Cell Lung Cancer	Lung Adenocarcinoma		4.0559	0.183434	0.0318765	0.161941	0	0.434141	0	0.234338	1.31076	4.16086	0.486988	0.0682443	0.0475412	3.17588	0.911754	1.56105	0	1.21992	0.0850167
ACH-000774	RERFLCAD2	Lung	Non-Small Cell Lung Cancer	Lung Adenocarcinoma		3.17458	0.106182	0.0720962	4.25677	0	0.202974	0	0.0646125	4.0094	5.71298	3.12858	2.11495	0.0720729	3.90043	0.318731	0.338852	0	0.43454	0
ACH-000030	PC14	Lung	Non-Small Cell Lung Cancer	Lung Adenocarcinoma		0.4169	0.0326411	0.158356	1.76093	0	0.369174	0	0.0493729	2.0829	5.81569	3.63342	0	0.0859413	3.52905	1.29426	0.219633	0	0.544013	0.0202426
ACH-000731	HCC2279	Lung	Non-Small Cell Lung Cancer	Lung Adenosquamous Carcinoma		6.72664	1.39716	0	0.0430127	0	0.554884	0	0	1.81108	0.0834816	0	0.0254328	3.23946	4.95469	0.377103	0.0720468	0	0.585166	0
ACH-000840	HCC366	Lung	Non-Small Cell Lung Cancer	Lung Adenosquamous Carcinoma		0.500218	2.02448	0.0203123	0.0844045	0	0.19146	0	0.0217739	2.58226	4.71582	0.130236	0.0221718	0.115258	5.15489	0.936655	0.617081	0	0.196324	0
ACH-000868	HCC1195	Lung	Non-Small Cell Lung Cancer	Lung Adenosquamous Carcinoma		7.25039	0.154113	0.0568027	0.0734254	0	0.129428	0.0150508	0.103878	0.679276	2.81504	0.155615	0.0522044	2.05257	2.54964	0.451887	0.0856069	0	2.17664	0.292936
ACH-000378	NCIH647	Lung	Non-Small Cell Lung Cancer	Lung Adenosquamous Carcinoma		5.45897	0.676966	0.0655558	0	0	0.31285	0	0.090325	2.27797	3.05722	0.291675	0.01593	0	3.6901	0.516475	0.0914995	0	0.63985	0
ACH-000628	NCIH596	Lung	Non-Small Cell Lung Cancer	Lung Adenosquamous Carcinoma		5.25965	0.586538	0.0326228	0.0687492	0	0.146418	0	0.0173276	3.33739	3.33789	0.204156	0.870179	0.0848004	2.99266	0.848837	0.0567916	0	0.998695	0.0151022
ACH-000775	NCIH727	Lung	Lung Neuroendocrine Tumor	Lung Carcinoid		0.122286	0.0201999	0.125022	0.121259	0	0.132353	0	3.12527	0.711242	2.31048	0.500725	0.0542053	2.31409	1.67182	0.956483	0.377526	0	0.353364	0.025223
ACH-001489	CORL32	Lung	Non-Small Cell Lung Cancer	Lung Squamous Cell Carcinoma		0.147701	0	0	0	0	0.0317255	0	3.13554	4.96174	0.037482	0	0	0.0656991	4.96302	1.67442	1.08557	0	0.480057	0
ACH-000585	EPLC272H	Lung	Non-Small Cell Lung Cancer	Lung Squamous Cell Carcinoma		0.594797	2.08328	0	0.028074	0	0.0360545	0	0.0136409	4.84895	5.10157	2.48938	0.791157	1.47596	3.65491	0.653429	0.543746	0	0.730385	0
ACH-000975	HCC2450	Lung	Non-Small Cell Lung Cancer	Lung Squamous Cell Carcinoma		4.36775	0.137139	0.120599	0	0	0.158139	0	0	0.0559286	0.127505	0	0	2.0912	4.11985	0.762551	0.134998	0	0.443075	0
ACH-000690	HCC2814	Lung	Non-Small Cell Lung Cancer	Lung Squamous Cell Carcinoma		6.56817	0.83698	0.0293356	0.115991	0	0.210268	0.0219189	0.0153977	3.79744	4.39995	0.533811	4.79703	2.25579	4.06096	0.833969	0.091888	0	1.24844	0.0153577
ACH-000921	NCIH157DM	Lung	Non-Small Cell Lung Cancer	Lung Squamous Cell Carcinoma		3.60858	3.03122	0.0659624	0.176043	0.0208855	0.105716	0	0.281482	3.39079	0.185897	0	0.0780851	0.119128	4.427	0.575265	0.331879	0	0.716539	0
ACH-000700	NCIH2882	Lung	Non-Small Cell Lung Cancer	Lung Squamous Cell Carcinoma		1.1058	0.946873	0.142862	0.0280146	0	0.233562	0	0	0.149799	0.116004	0.0378362	0	0	4.77361	1.37697	0.425429	0	0.415603	0
ACH-000442	RERFLCSQ1	Lung	Non-Small Cell Lung Cancer	Lung Squamous Cell Carcinoma		0.648988	0.991899	0.0328527	0.0654799	0	0.107237	0	0.0588886	0.191085	0.781847	0.142289	0.0798757	2.49558	4.71639	1.82117	0.12753	0	1.25773	0.0335788
ACH-000454	HCC95	Lung	Non-Small Cell Lung Cancer	Lung Squamous Cell Carcinoma		5.4407	2.54995	0.0282226	0.0363303	0	0.242195	0	0	4.70937	2.83374	0.583625	2.65375	1.78053	4.02919	0.228676	0.166435	0	1.68242	0.0146681
ACH-000390	LUDLU1	Lung	Non-Small Cell Lung Cancer	Lung Squamous Cell Carcinoma		2.6478	0.241117	0	0.0118234	0	0.323036	0	0.211693	2.53709	3.93827	0.322543	0.875741	1.43837	2.68228	0.201077	0.310139	0	1.75317	0
ACH-000176	LOUNH91	Lung	Non-Small Cell Lung Cancer	Lung Squamous Cell Carcinoma		3.9353	0.563446	0	0	0	0.175792	0	0.0257262	0.4098	0.616565	0.0275164	0	0.020032	4.55114	0.916509	0.122781	0.18109	0.54174	0.0221817
ACH-000878	HCC15	Lung	Non-Small Cell Lung Cancer	Lung Squamous Cell Carcinoma		3.21842	1.23408	0	0.049805	0	0.217813	0	0.092041	4.28529	2.31571	0.0761787	0	0.19966	2.20567	0.834863	0.181254	0	1.0067	0
ACH-000737	NCIH1385	Lung	Non-Small Cell Lung Cancer	Lung Squamous Cell Carcinoma		0.147425	0.00690406	0.0206466	0.129879	0	0	0	1.17039	0.106145	0.0696568	0	0.0197389	0.198372	1.23617	0.315013	0.20948	1.14789	0.96842	0
ACH-000747	NCIH1703	Lung	Non-Small Cell Lung Cancer	Lung Squamous Cell Carcinoma		0.617786	1.11044	0	0.0149394	0	0.177448	0	0	0.714377	0.041264	0	0.036914	0.151873	5.19547	0.256653	0.127283	0	0.624853	0.132408
ACH-000894	NCIH1869	Lung	Non-Small Cell Lung Cancer	Lung Squamous Cell Carcinoma		1.38687	0.0121825	0.0381678	0.0382915	0	0.219768	0.0386806	0.124535	2.06435	3.41597	0.583815	0.0889937	0.111571	2.84706	0.0728275	0.827079	0	0.69592	0.0137667
ACH-000481	NCIH2170	Lung	Non-Small Cell Lung Cancer	Lung Squamous Cell Carcinoma		2.33546	0.217236	0	0.0110104	0	0	0.0275943	0.091513	3.26305	2.77886	0.0992561	0.111075	2.40477	0.0867376	0.297992	0.433481	0	0.852607	0
ACH-000858	KNS62	Lung	Non-Small Cell Lung Cancer	Lung Squamous Cell Carcinoma		6.30928	1.41416	0	0.0210149	0	0.0409121	0	0.139731	4.01039	4.14646	3.13762	3.41091	1.20246	0.822104	0.24698	0.271618	0	0.929955	0.0243197
ACH-000395	NCIH520	Lung	Non-Small Cell Lung Cancer	Lung Squamous Cell Carcinoma		1.09466	0.0729262	0.128998	0.186961	0	0.504901	0	7.74598	0.151481	0.243236	0.0352227	0.256272	2.83504	3.76278	0.241667	0.304095	0.00943604	0.289564	0.0741615
ACH-000511	CALU1	Lung	Non-Small Cell Lung Cancer	Lung Squamous Cell Carcinoma		6.7814	0	0.038998	0.0508318	0	0.166393	0	0.0250019	0.693762	2.33088	0.161984	0	0	4.81654	0.920813	0.0767917	0	0.126411	0.0216034
ACH-000665	SKMES1	Lung	Non-Small Cell Lung Cancer	Lung Squamous Cell Carcinoma		4.82955	1.53758	0.0776969	0.0435069	0	0.0609743	0	0	3.85102	2.76447	0.19012	0.172636	0.205548	3.88414	0.73068	0.49046	0	0.761561	0
ACH-000669	SW900	Lung	Non-Small Cell Lung Cancer	Lung Squamous Cell Carcinoma		5.19767	0.703624	0.0185587	0.0282452	0.0197645	0.100886	0	0.0587155	1.98831	3.76665	0.0210092	0.0828402	0.104341	3.62263	0.498324	0.131119	0	0.32985	0
ACH-000843	HARA	Lung	Non-Small Cell Lung Cancer	Lung Squamous Cell Carcinoma		5.7632	1.58547	0.0292734	0	0	0.246683	0	0.201013	3.18852	4.78368	1.72612	2.83157	0.911174	1.03365	0.138307	0.30571	0	0.435636	0
ACH-001113	LC1SQSF	Lung	Non-Small Cell Lung Cancer	Lung Squamous Cell Carcinoma		9.25798	1.18061	0	0.19565	0	0.150075	0	0.0317368	0.919033	1.62825	0.981058	0.132406	2.48651	2.63826	0.265574	0.303674	0	1.39507	0
ACH-000705	LC1F	Lung	Non-Small Cell Lung Cancer	Lung Squamous Cell Carcinoma		6.94359	0.627574	0	0.0440849	0	0	0	0.196305	0.871367	0.325736	0.425828	0	1.46131	3.30456	0.305598	0.171352	0	1.41559	0
ACH-000261	RERFLCAI	Lung	Non-Small Cell Lung Cancer	Lung Squamous Cell Carcinoma		5.35084	1.25275	0.133089	0.658679	0.111066	0.260375	0.22281	0.0759762	2.04189	1.00981	0.151787	0.1936	0.0130062	5.08141	0.577984	0.353718	0.0449858	0.284817	0
ACH-000553	SQ1	Lung	Non-Small Cell Lung Cancer	Lung Squamous Cell Carcinoma		0.321283	0.0032309	0	0.264821	0	0.0885582	0	0.147081	0.0866615	4.40196	0.0236897	0.0930071	0.032565	5.60282	0.454421	0.141013	0	0.740336	0.0572284
ACH-000563	EBC1	Lung	Non-Small Cell Lung Cancer	Lung Squamous Cell Carcinoma		0.872404	0.0106939	0.151965	0.034017	0	0.111288	0	0.115361	1.2537	6.39376	0.205778	0	1.39196	0.150972	0.467904	0.563732	0	0.968994	0.0137295
ACH-000769	LK2	Lung	Non-Small Cell Lung Cancer	Lung Squamous Cell Carcinoma		6.03265	0.445615	0	0.0271427	0	0.0992561	0	0.144151	1.24853	0.100573	0	0.0736174	2.90945	3.8827	0.161021	0.0937278	0	0.422781	0.111967
ACH-002710	MPNST724	Peripheral Nervous System	Nerve Sheath Tumor	Malignant Peripheral Nerve Sheath Tumor		7.15165	1.36454	0	0.023745	0	0.0747808	0.0646884	0	0.548168	0	0	0	0	4.6251	1.07697	0	0	0.0431947	0.0440891
ACH-002799	NCCMPNST1C1	Peripheral Nervous System	Nerve Sheath Tumor	Malignant Peripheral Nerve Sheath Tumor		6.76105	0.267731	0.0196621	0.181432	0.0399932	0.0109903	0	0	2.41908	0.43373	0.0566668	0	0	4.80086	0.734178	0.993014	0	0.584726	0
ACH-002800	NCCMPNST2C1	Peripheral Nervous System	Nerve Sheath Tumor	Malignant Peripheral Nerve Sheath Tumor		8.28419	0.41735	0	1.10547	0	0.0884212	0	0.0443074	2.54804	0.318181	0.0226292	0	0.0328908	2.92844	0.783611	0.845152	0	0.313569	0
ACH-002801	NCCMPNST3C1	Peripheral Nervous System	Nerve Sheath Tumor	Malignant Peripheral Nerve Sheath Tumor		4.60828	1.29419	0	0.407851	0	0.221962	0	0.981121	2.45189	0	0	0	0.113115	4.6973	1.88777	0.290486	0	2.31547	0.0824437
ACH-002802	NCCMPNST3X2C1	Peripheral Nervous System	Nerve Sheath Tumor	Malignant Peripheral Nerve Sheath Tumor		0.433506	1.55708	0	0.504761	0	0.0870256	0	1.75929	0.238695	0.0979923	0	0	0	5.38828	1.68095	0.424575	0	0.747417	0.062112
ACH-002693	S462	Peripheral Nervous System	Nerve Sheath Tumor	Malignant Peripheral Nerve Sheath Tumor	NF1 Mutant	5.88294	3.52992	0	0.107859	0	0.0943969	0	0	2.08524	0	0	0.187362	0	3.14938	0.117929	0.0327286	0.0927771	0.0915604	0
ACH-002695	STS26T	Peripheral Nervous System	Nerve Sheath Tumor	Malignant Peripheral Nerve Sheath Tumor		0.743262	0.190636	0	0	0	0.134995	0	0	2.62474	0.0791535	0	0	0	3.60693	0.997732	0.109981	0	0.304641	0
ACH-002066	HSSCH2	Peripheral Nervous System	Nerve Sheath Tumor	Malignant Peripheral Nerve Sheath Tumor		5.01534	0.337554	0.0700101	2.35041	0	0.12964	0	0.541655	0.0798484	0.686621	0.0177723	0	0	4.34418	0.909081	1.10885	0	0.708029	0
ACH-002065	HSPSS	Peripheral Nervous System	Nerve Sheath Tumor	Malignant Peripheral Nerve Sheath Tumor		7.07666	2.36596	0.0140624	0.0424314	0	0.155523	0	0.0142639	5.2645	1.43503	0	0	0.0800504	4.18324	0.0419354	0	0.0154947	0.568092	0.061432
ACH-000106	JVM2	Lymphoid	Mature B-Cell Neoplasms	Mantle Cell Lymphoma		0.372443	0.385978	0.164443	0	0	0.0828306	0	0.0267519	0.419793	0	0.0572825	0	0	1.34531	0.202643	0.045696	0	0.775246	0
ACH-002485	MAVER1	Lymphoid	Mature B-Cell Neoplasms	Mantle Cell Lymphoma		0	0	0	0	0	0.175523	0	0	0	0	0	0	0	0.280114	0.88035	0.152377	0	0.800795	0
ACH-000220	MINO	Lymphoid	Mature B-Cell Neoplasms	Mantle Cell Lymphoma		0.125245	0	0	0	0	0.0661099	0	0.0139067	0.0207831	0.0335858	0	0.0130191	0.0805103	3.55003	0.330361	0.111423	0	0.809178	0.0121267
ACH-000068	REC1	Lymphoid	Mature B-Cell Neoplasms	Mantle Cell Lymphoma		0.172256	1.19459	0.114654	0.0329613	0	0.037177	0	0.0416117	0.320441	0.131965	0.11462	0.0133308	0.021501	2.73418	0.189012	0.0706339	0.00746966	0.647225	0
ACH-000073	GRANTA519	Lymphoid	Mature B-Cell Neoplasms	Mantle Cell Lymphoma		0.263376	0.367326	0.123971	0.0099419	0	0.0756312	0	0.101735	0.109637	0.114757	0.0220666	0.293727	0.0823102	1.58633	0.36793	0.169432	0	0.802933	0
ACH-000357	JEKO1	Lymphoid	Mature B-Cell Neoplasms	Mantle Cell Lymphoma		0.434847	0.118026	0	0.0153163	0	0	0	0.0311651	0.0383041	0	0	0	0	3.27748	0.415627	0.271191	0	0.53688	0
ACH-002500	Z138	Lymphoid	Mature B-Cell Neoplasms	Mantle Cell Lymphoma		0	0.278546	0	0	0	0.106525	0	0	0	0	0	0	0.0484176	3.48462	0.670294	0.0751177	0	0.341642	0
ACH-003107	JMP1	Lymphoid	Mature B-Cell Neoplasms	Mantle Cell Lymphoma		0	0.423912	0.0435489	0.0110333	0	0	0	0	1.28341	0	0	0.643744	0	1.26914	0.0446515	0.587146	0	0.693283	0
ACH-001828	HCC1739BL	Lymphoid	Non-Cancerous	Matched Normal		0	0.882256	0	0	0.0581862	0.0696596	0	0.0358167	0.938596	0	0	0.0872442	0.0557412	1.72667	0.44825	0.0490898	0	0.0813137	0.0254527
ACH-000687	CI1	Lymphoid	Non-Hodgkin Lymphoma	Mature B-Cell Neoplasms		0.189878	0.00448557	0	0	0	0	0.0174701	0.0484106	0.174484	0.131283	0.0149365	0.0291023	0.0719905	0.141884	0.222049	0.0710995	0	0.42456	0
ACH-000583	MC116	Lymphoid	Non-Hodgkin Lymphoma	Mature B-Cell Neoplasms		0.200192	0	0	0.0400536	0	0.0754751	0.0245622	0.059376	0.0158458	0.0802824	0	0.0246303	0.0163152	2.81605	0.133343	0.132061	0	0	0.0175286
ACH-001642	SCC3	Lymphoid	Non-Hodgkin Lymphoma	Mature B-Cell Neoplasms		3.49814	0.465742	0	0	0	0	0	0	1.44902	0	0	0	0	2.23548	0.575715	0.0951386	0	0.241071	0
ACH-001197	SMZ1	Lymphoid	Non-Hodgkin Lymphoma	Mature T and NK Neoplasms		0.00460638	0.595872	0.0161911	0	0	0.068181	0	0	0.536658	0	0	0	0.0402219	3.01008	0.0766877	0.0906868	0	1.24811	0
ACH-000061	HH	Lymphoid	Non-Hodgkin Lymphoma	Mature T and NK Neoplasms		0.429987	0.985897	0	0.00819714	0	0.109875	0	0	0	0.0666982	0	0	2.51858	0.129469	0.502731	0.240226	0	0.36627	0
ACH-000077	MJ	Lymphoid	Non-Hodgkin Lymphoma	Mature T and NK Neoplasms		0.847166	0.970634	0.0639847	0.0134937	0	0	0	0.0128289	8.20991	0.0987658	0	0.0567722	0.0793733	2.44575	0.292398	0.199376	0	0.403676	0
ACH-003472	CCLFTHYR0009T	Thyroid	Medullary Thyroid Cancer	Medullary Thyroid Cancer		5.00174	0	0.022365	0	0	0.0358435	0	0.0683324	1.36099	1.16831	0.0236457	0.0249877	0	2.18181	0.405879	0	0	0.731337	0
ACH-001321	TT	Thyroid	Medullary Thyroid Cancer	Medullary Thyroid Cancer		0.447923	0.22765	1.09309	0.236704	0	0.205384	0.0603075	1.84939	0.212831	0.568442	0.095464	0.119834	0.238674	0.278539	0.4888	2.05349	0	0.681928	0.171476
ACH-001053	D425	CNS/Brain	Embryonal Tumor	Medulloblastoma	MYC Amplified	0.500099	0.0489016	0	0.633883	0	0.640927	0	0	0.0406779	0	0	0.0352115	0.0601498	5.95474	0.887405	0.149418	4.54251	0.045531	0.261426
ACH-001054	D458	CNS/Brain	Embryonal Tumor	Medulloblastoma	MYC Amplified	4.06405	0.0110877	0	0.17314	0	0	0.0398725	0	0	0	0	0	0	3.51488	0.494557	0.115045	2.61123	0.0272928	0.266962
ACH-001349	HDMB03	CNS/Brain	Embryonal Tumor	Medulloblastoma		5.00539	0	0	0	0	0	0	0	0	0	0	0	0.0782477	3.71239	0.416645	0.0317608	0.101599	0.184585	0.0551332
ACH-001201	SUMB002	CNS/Brain	Embryonal Tumor	Medulloblastoma		5.48879	0.0498148	0.062405	0.0328837	0	0.100886	0.0347496	0.00406267	0	0.0715307	0.0270932	0	0.0117704	4.11377	1.02706	0.57459	4.12294	0.182511	0.0597097
ACH-001232	UW228	CNS/Brain	Embryonal Tumor	Medulloblastoma	MYC No	8.48328	0.179707	0	0.0939779	0	0.161881	0	0	1.23684	0.0331699	0.0831017	0.0916985	0.0260819	4.13537	1.38048	0	0	0.169397	0
ACH-003067	CHLA01RMED	CNS/Brain	Embryonal Tumor	Medulloblastoma		0	0.230708	0	0.741132	0	0.393899	0	0	0	0	0	0	0	3.45863	2.52644	0.0364217	4.24198	0.187038	0.379497
ACH-000055	D283MED	CNS/Brain	Embryonal Tumor	Medulloblastoma	MYC Exp	5.06843	0.0189987	0	0.0430141	0.656054	0	0	0.0289185	0.0606894	0.092704	0.0307485	0.036945	0.238208	5.23366	0.225007	0.0252344	0.644438	0.915065	0
ACH-000211	DAOY	CNS/Brain	Embryonal Tumor	Medulloblastoma	MYC No	6.64661	0.803157	0.0437714	0.0243126	0	0.0738888	0	0.0835456	1.68508	0.621449	0.0311397	0.0323901	0.123142	4.21561	0.442776	0.463549	0	0.263489	0
ACH-000095	D341MED	CNS/Brain	Embryonal Tumor	Medulloblastoma	MYC Amplified	0.227032	0.0328132	0	0	0	0.139306	0	0	0	0	0	0	0.0370757	4.63754	0.0501562	0.0863762	0	0.212376	0
ACH-000776	ONS76	CNS/Brain	Embryonal Tumor	Medulloblastoma	MYC No	7.37081	0.157416	0	0.381529	0	0.214504	0	0.040553	0.736345	0.200017	0.105675	0.0245693	0	4.09791	1.79065	0.264833	0	1.10856	0
ACH-002001	A375SKINCJ1	Skin	Melanoma	Melanoma		0.0154219	2.1808	0.0283216	1.23089	0	0.0469827	0	2.43655	0.0231347	1.88411	0.0294246	0	0	3.25619	0.438445	0.238624	0	0.459172	0.0344172
ACH-002002	A375SKINCJ2	Skin	Melanoma	Melanoma		0.0734282	1.2583	0.07556	0	0	0.221293	0	0.0305324	0	2.27411	0	0	0	3.99167	1.36437	0.202776	0	0.381935	0
ACH-002003	A375SKINCJ3	Skin	Melanoma	Melanoma		0.0584412	3.17498	0.131761	0.233948	0	0.0433249	0	3.41908	0.131836	1.62769	0	0	0.0234115	3.6808	0.500605	0.515873	0	0.384501	0
ACH-002403	CCLFMELM0001T	Skin	Melanoma	Melanoma		5.30822	0.0823334	0	0.213411	0	0	0	0.0870677	0.301454	0	0	0	0	3.85072	0.418132	0	0	0.200283	0
ACH-002404	CCLFMELM0002T	Skin	Melanoma	Melanoma		0.774124	0.963968	0.0569026	0.144477	0	0	0	0.482374	0.20375	0	0	0	0	3.72835	1.68243	0	0	0.0646732	0
ACH-002405	CCLFMELM0003T	Skin	Melanoma	Melanoma		0.019571	0.179046	0.0131964	1.28592	0	0.0633594	0.0173248	0	0.266596	0	0	0	0	1.89268	0.533027	0.0600847	0	0.849239	0.0335802
ACH-003455	CCLFMELM0004T	Skin	Melanoma	Melanoma		0.0722334	3.12828	0	0.0645256	0	0	0	0.880378	0.201836	0.0440989	0	0	0	4.69107	0.0459378	0.946411	0	0.0452752	0
ACH-003456	CCLFMELM0006T	Skin	Melanoma	Melanoma		4.81652	0.0444515	0	0	0	0.227157	0	0	0	0	0	0	0	1.20014	0.72315	0.0476556	0	0.58612	0
ACH-003458	CCLFMELM0010T	Skin	Melanoma	Melanoma		0.764837	4.34809	0.0453074	1.06448	0	0.14959	0	5.985	5.07135	0.257182	0.0402809	0	0	3.85711	0.377073	1.90673	0	0.0628415	0
ACH-003459	CCLFMELM0011T	Skin	Melanoma	Melanoma		4.94691	1.47959	0	0.520518	0	0.192723	0	0.960486	0.337882	0.135631	0	0	0	3.26761	0.178564	0.271599	0.0933303	1.64868	0
ACH-003457	CCLFMELM0038T	Skin	Melanoma	Melanoma		5.65133	2.08152	0.0564836	0.125819	0	0.0230878	0	7.53549	0.156948	0	0	0	0.0238032	4.50397	0.352216	0.105822	0	0.31234	0
ACH-001041	CHL1DM	Skin	Melanoma	Melanoma		0.172788	3.43851	0	0.0289863	0	0.160823	0	1.73421	4.36028	0	0	0	0.0501715	3.54534	0.373017	1.33209	0	0.137631	0
ACH-000801	HS936T	Skin	Melanoma	Melanoma		0.271769	1.4538	0.0306468	0.0422801	0	0.170089	0	7.65643	1.10185	0.156789	0.104134	0.671243	0.016348	4.13131	0.0746918	0.490871	0	0.994633	0.0155504
ACH-002458	HT144SKINFV1	Skin	Melanoma	Melanoma		0.251781	2.378	0.0119178	2.09335	0	0.21335	0	2.22343	0.246396	0	0.0239224	0	0.159253	4.2961	0.286602	0.358558	0	0.218965	0.0144653
ACH-002460	HT144SKINFV2	Skin	Melanoma	Melanoma		1.3753	2.16016	0	1.46879	0	0.128503	0.0347144	2.16405	0.369464	0	0.0354775	0	0.0186171	4.56697	0.377005	0.246205	0	0.0888919	0
ACH-002459	HT144SKINFV3	Skin	Melanoma	Melanoma		0.480654	1.04381	0	2.73947	0	0.102862	0.0160598	0	0.101595	0.0321954	0.119073	0	0.0313048	4.26198	0.898623	0	0	0.123776	0
ACH-000676	LN464	Skin	Melanoma	Melanoma		0.378719	2.68721	0.031645	0.52298	0	0.0975407	0.018768	6.33567	0.0791808	0.13621	0.0372543	0.021403	0	4.30116	0.386276	0.479299	0	0.109152	0.0139867
ACH-000750	LOXIMVI	Skin	Melanoma	Melanoma		0.0863082	0.66294	0	0.0173846	0	0.0281688	0	0.0365047	1.32827	0.0664116	0.0196535	0.0674625	0.102219	5.86983	0.256049	0	0	0.0799863	0
ACH-002511	M104325	Skin	Melanoma	Melanoma		0.193594	1.60949	0	0.551882	0	0.081596	0	0.740658	1.65649	0.0235918	0	0	0	4.27547	0.358046	0.106178	0	0.442554	0.0918284
ACH-001953	MAMEL27	Skin	Melanoma	Melanoma		0	3.15937	0	0	0	0.205585	0	5.03226	0	0	0	0	0	4.51576	0	0.740163	0	0.168328	0
ACH-001949	MAMEL46	Skin	Melanoma	Melanoma		0.128039	3.66852	0	0.012849	0	0	0	5.967	1.6384	0	0	0	0	5.11574	0.823284	2.25247	0	0.552772	0
ACH-001978	NZM1	Skin	Melanoma	Melanoma		0.0231787	1.04374	0	0.0707658	0	0.0292493	0	8.86052	0.548959	0	0	0	0.0118048	4.37029	0.298193	0.989478	0	0.257734	0
ACH-001979	NZM11	Skin	Melanoma	Melanoma		0.0275278	1.45754	0	0.728732	0	0.024636	0	7.13824	0.154962	0.039749	0	0	0	2.61262	0.36534	0.771962	0	0.810972	0
ACH-001980	NZM12	Skin	Melanoma	Melanoma		0.0466699	1.97101	0	0	0	0	0	6.56798	0.109775	0.066902	0	0	0.260989	3.65533	0.0465288	0.369317	0	1.21765	0
ACH-001981	NZM2	Skin	Melanoma	Melanoma		0.0218464	1.61343	0	0.011686	0	0	0	8.5307	0.891935	0	0	0.0351889	0	4.5313	0.286491	1.21611	0	0.379249	0
ACH-001982	NZM3	Skin	Melanoma	Melanoma		0.0411897	1.21931	0	0.0111049	0	0.0511062	0	7.28755	0.0424118	0	0	0	0	2.99005	0.252534	0.421739	0	0.282697	0
ACH-001983	NZM30	Skin	Melanoma	Melanoma		0.0731416	1.46735	0	0.302214	0	0.128906	0	7.04334	2.03815	0.0216688	0	0	0.0649697	4.30196	0.240256	0.768664	0	0.414434	0
ACH-001984	NZM4	Skin	Melanoma	Melanoma		0.0400985	5.31911	0	2.41255	0	0.0564004	0	2.95796	0.108235	0	0	0.0502551	0.0710363	4.15654	0.576261	1.56123	0	0.291105	0
ACH-001985	NZM40	Skin	Melanoma	Melanoma		5.03144	3.18265	0	0.0126674	0	0.110425	0	0	4.09797	0.262172	0.196701	0.0749794	0.0247551	3.87355	0.768834	0.199667	0	0.425996	0
ACH-001986	NZM42	Skin	Melanoma	Melanoma		0.0218094	2.04755	0	0.0462382	0	0.183178	0	7.62533	0.0446767	0	0	0	0	3.87019	0.524392	0.831656	0	0.169477	0
ACH-001987	NZM43	Skin	Melanoma	Melanoma		0	0.631831	0.0256724	2.33469	0	0.199361	0	0	2.16018	0.0578162	0.0245041	0	0	3.9635	0.881334	0.127094	0	0.0276056	0
ACH-001988	NZM5	Skin	Melanoma	Melanoma		0.0799385	3.50628	0	0.206634	0	0.188269	0	7.00478	0.523432	0	0	0	0.066402	5.08462	0.185006	0.560096	0	0.517809	0
ACH-001989	NZM6	Skin	Melanoma	Melanoma		0.0170197	2.28393	0	0	0	0	0	7.24797	0.901655	0	0	0.18365	0	4.54996	0.802509	0.563519	0	0.675991	0
ACH-001990	NZM7	Skin	Melanoma	Melanoma		0.218991	1.96344	0	0	0	0.0340678	0	2.64787	0.292805	0	0	0	0	3.51532	0.0511674	0.858088	0	0.195125	0
ACH-002461	RVH421SKINFV1	Skin	Melanoma	Melanoma		0.0702588	1.40867	0	0.698837	0	0.145134	0	0	0.0534548	0	0.0141053	0	0.0326228	4.12213	0.333412	0.0499012	0	0.262444	0
ACH-000465	SKMEL1	Skin	Melanoma	Melanoma		0.254254	3.62095	0	0.0337845	0.0164992	0.105875	0	7.99302	1.79301	0.0674914	0.0529319	0.0434803	0	3.98344	0.142617	0.924255	0	0.56723	0
ACH-000425	UACC62	Skin	Melanoma	Melanoma		0.466743	1.5397	0	0.0102872	0.0217142	0.183993	0	6.58725	0.165489	0.0733623	0.0243594	0.0317255	0.175711	4.13867	0.333074	0.0982794	0	0.731818	0.0388463
ACH-002004	UACC62SKINCJ1	Skin	Melanoma	Melanoma		0.0728686	2.24895	0	0.116362	0	0.0852642	0	7.55481	0.905744	0	0	0	0	3.85081	0.0800477	0.710916	0	0.44175	0
ACH-000661	WM1799	Skin	Melanoma	Melanoma		5.98629	3.42165	0.0209096	0.895757	0	0	0	5.68492	2.43148	0.0770132	0	0.709993	0.0144767	5.68307	0.448426	1.00694	0	0.442724	0
ACH-000827	WM793	Skin	Melanoma	Melanoma		0.659049	0.497183	0	1.82742	0	0	0	0.569745	0.111046	0.117949	0	0.0937968	0.016629	4.23952	0.884885	0	0	0.0176497	0.0664461
ACH-000765	WM983B	Skin	Melanoma	Melanoma		0.844337	2.03412	0.217937	3.09165	0	0.149953	0	3.84572	0.198309	0.203621	0.0379276	0.13661	0.137808	4.60754	0.290818	0.706323	0	0.0893232	0
ACH-002847	YUHOIN	Skin	Melanoma	Melanoma		0	0.535331	0	2.58861	0	0	0	0	0.509927	0.580556	0.084565	0	0	4.46731	0.224985	0	0	0.436685	0
ACH-000968	COLO792	Skin	Melanoma	Melanoma		0.211491	2.84896	0.0211755	0.279791	0.0270818	0.0529222	0	6.20923	0.639033	0.0328174	0	0	0.0238032	5.97122	0.0485389	1.78352	0	0.382343	0.0114284
ACH-000582	COLO741	Skin	Melanoma	Melanoma		0.245897	1.41481	0	0.446581	0	0	0	5.42659	0.992306	0.0117604	0	0.0187581	0	4.05787	0.350665	1.01244	0	0.128582	0
ACH-000614	RVH421	Skin	Melanoma	Melanoma		0.283642	3.58076	0.0901922	0	0	0.0534756	0	4.41569	0.475016	0.0616629	0.0803084	0	0	4.04425	0.0470791	1.8268	0	0.123404	0
ACH-000882	IGR1	Skin	Melanoma	Melanoma		0.400744	1.13798	0	0.425864	0	0.170201	0	6.53581	0.245402	0.0683104	0.151422	0	0.0581211	4.24914	0.10351	1.16289	0	0.294403	0
ACH-000650	IGR37	Skin	Melanoma	Melanoma		0.240215	3.12637	0	0.00962952	0	0.241263	0	6.72222	0.0598938	0.0738394	0	0.0186598	0.275809	4.73479	0.413237	0.441423	0	0.309134	0
ACH-000550	IGR39	Skin	Melanoma	Melanoma		0.241924	1.58369	0.0294416	0	0	0.210697	0.0518468	0.0189176	0.0441633	0.22831	0.0201715	0	0.348517	4.60154	0.702216	0.206341	0.0308643	0.381767	0.031343
ACH-000812	COLO783	Skin	Melanoma	Melanoma		0.197172	3.16851	0.111463	0.22115	0	0.146202	0	3.72559	0.459277	0.0975232	0.174864	0	0.0375003	4.46707	0.807967	0.560822	0	0.0833591	0.0200135
ACH-000450	MELHO	Skin	Melanoma	Melanoma		0.12837	1.68788	0	0	0	0.0507677	0	6.56048	0.133465	0.0185345	0	0	0	4.06797	0.184543	1.16902	0	0.405976	0
ACH-001563	MM127	Skin	Melanoma	Melanoma		1.97445	0.0297271	0	0.0078973	0	0.034713	0	0	0	0.0151136	0	0	0	3.8777	0.422237	0	0	0.652487	0
ACH-001970	MM253	Skin	Melanoma	Melanoma		0.0832706	3.6149	0	0	0	0.147737	0	5.92982	2.72092	0	0	0	0.190826	3.99936	0.0259062	1.29482	0	0.298711	0
ACH-001566	MM370	Skin	Melanoma	Melanoma		1.86026	2.75564	0.0575986	0.177168	0	0.0386834	0	6.4118	0.959124	0.0342185	0	0.0181598	0	3.2372	0.133599	0.995081	0	0.474949	0
ACH-001568	MM386	Skin	Melanoma	Melanoma		0.0577843	1.60312	0	0	0	0	0	5.46148	0.0882692	0	0	0	0	2.85224	0.111684	1.04101	0	0.306531	0
ACH-001567	MM383	Skin	Melanoma	Melanoma		0.237555	1.35485	0	0.325835	0	0	0	3.78519	0.0999348	0	0.0207433	0	0.0251422	4.86059	0.393764	0.211445	0	0.181894	0
ACH-001569	MM415	Skin	Melanoma	Melanoma		0.158194	4.17077	0.0524952	1.29562	0	0	0	2.33036	0.189916	0.0654786	0	0.0141324	0	4.02251	0.409536	1.39065	0	0.0194244	0.0450109
ACH-001570	MM426	Skin	Melanoma	Melanoma		0.0732869	1.77225	0.0196493	0.0894209	0	0.0966451	0	5.86065	0.343509	0.0303601	0	0	0.0781302	4.31099	0.0615191	0.906157	0	0.285819	0.0491693
ACH-001971	MM466	Skin	Melanoma	Melanoma		0	1.39593	0	0.10346	0	0.00177198	0	7.35717	0.176914	0	0	0	0.0135437	3.56284	0.0513526	1.52472	0	0.164083	0
ACH-001972	MM473	Skin	Melanoma	Melanoma		0.0295532	2.71701	0	0	0	0.0481357	0	6.92809	1.83462	0	0	0	0	3.87258	0.134984	0.618688	0	0.328938	0
ACH-001973	MM485	Skin	Melanoma	Melanoma		0.0661664	0.805156	0	1.1391	0	0.0299094	0	6.32062	1.40721	0	0	0	0	3.49269	0.203726	1.66956	0	0.080232	0
ACH-001974	MM537	Skin	Melanoma	Melanoma		0	3.92865	0	0.055726	0	0	0	8.21292	0.0824001	0	0	0	0	3.66081	0.344594	1.23131	0	1.23795	0
ACH-001975	MM576	Skin	Melanoma	Melanoma		0	2.29948	0	0.12461	0	0	0	4.15948	0.0802415	0	0	0	0	3.9131	0.3152	0.42888	0	0.508416	0
ACH-001976	MM603	Skin	Melanoma	Melanoma		0.00480626	3.01015	0	0.0110834	0	0.000102428	0	6.7863	0.71401	0	0	0	0	3.10633	0.0684713	0.907923	0	0.624782	0
ACH-000788	A2058	Skin	Melanoma	Melanoma		0.145053	0.956015	0	1.51167	0	0.162076	0	4.0524	0.496723	0.0997786	0	0	0.441436	4.80438	0.599052	1.05911	0	0.428783	0
ACH-000572	G361	Skin	Melanoma	Melanoma		0.195156	3.06983	0	0.0710844	0	0	0	4.82862	0.106087	0.26844	0	0	0.016201	4.8117	0.0871125	0.372416	0	0.691319	0
ACH-000580	C32	Skin	Melanoma	Melanoma		0.216975	1.38	0	1.37618	0	0	0	6.70056	0.0577843	0.0661416	0.0276339	0.0313232	0.463256	4.41284	0.328616	1.06448	0	0.0634408	0.0431485
ACH-000219	A375	Skin	Melanoma	Melanoma		0.173972	2.02885	0.0798894	1.60329	0	0	0	3.85016	0.0377364	3.15521	0.265851	0.0299136	0.125487	4.47455	0.577687	0.414649	0	0.653452	0.0607571
ACH-000304	WM115	Skin	Melanoma	Melanoma		1.43185	2.06886	0	2.81621	0.0237692	0.20327	0	0.879491	1.60383	0.0787137	0	0.0405474	0.0161183	4.4878	0.151383	0.211984	0	0.157481	0.0214385
ACH-001239	WM2664	Skin	Melanoma	Melanoma		1.16443	4.24357	0	2.98931	0	0.289393	0	6.74461	1.70304	0.217021	0.120578	0.414368	0	4.89622	0.133166	2.60707	0	0.0489016	0
ACH-003105	VMM917	Skin	Melanoma	Melanoma		0.825889	2.06529	0	1.76507	0	0	0	1.33747	1.23036	0.140691	0.0903155	0	0	4.54761	0.983311	0	0	0.164598	0
ACH-000274	HS852T	Skin	Melanoma	Melanoma		0.314988	0.636368	0.198187	0.630793	0	0.151181	0.0252996	0.828922	0	0.0515044	0.0224644	0.0204645	0	4.39104	0.771718	0.817902	0	0.698723	0.0446963
ACH-000441	SH4	Skin	Melanoma	Melanoma		0.276605	1.82273	0	0.202954	0.0153905	0.0691715	0	7.735	0.103037	0.173327	0	0.0726395	0.0760377	3.82981	0.055222	1.26085	0.00835493	0.425128	0.0130749
ACH-000008	A101D	Skin	Melanoma	Melanoma		0.329539	1.97653	0	2.26205	0	0.182742	0	4.16231	0.13848	0.805902	0	0.0223224	0.0149565	4.40158	0.307003	1.31355	0	0.0983522	0.0380484
ACH-000931	HMCB	Skin	Melanoma	Melanoma		0.0590645	2.1685	0.0129362	0.172645	0.0377519	0.201551	0	5.28639	2.85284	0	0	0	0	4.4798	2.15619	0.481406	6.37221	0.774832	0
ACH-000814	HS939T	Skin	Melanoma	Melanoma		2.91121	2.80687	0.0312258	1.29233	0	0.130638	0.0252471	5.3321	1.04427	0.201768	0.0214797	0	0.0679402	5.03257	0.103165	1.11985	0	0.338552	0
ACH-000884	MDAMB435S	Skin	Melanoma	Melanoma		0.93637	0.199572	0.0857972	0	0	0.403537	0	4.18322	0.071322	0.144471	0.0979654	0.0280655	0	3.85316	0.52833	0.975259	0	0.318536	0
ACH-000799	HS695T	Skin	Melanoma	Melanoma		0.234059	0.71192	0.0512663	2.04458	0	0.0462801	0	3.64981	0.0249494	0.0387972	0.0502913	0	0	3.68492	0.516392	1.09815	0	0.770234	0
ACH-000014	HS294T	Skin	Melanoma	Melanoma		0.820313	2.86796	0.094505	2.6217	0.0194415	0.184949	0	3.96835	0.214041	0.552409	0.0812919	0	0.200453	4.68043	1.15212	1.3468	0	0.260018	0
ACH-000322	HT144	Skin	Melanoma	Melanoma		1.17085	2.90535	0	2.33713	0	0	0	2.82812	0.178159	0.131665	0.0275433	0	0	5.22151	0.15094	0.55511	0	0.209486	0.0223877
ACH-000477	MALME3M	Skin	Melanoma	Melanoma		1.06639	1.78978	0	0.360822	0	0.027273	0	7.34845	3.02296	0.0512343	0	0.0818114	0	4.06692	0.0445564	0.974067	0	0.677599	0.0178507
ACH-000348	RPMI7951	Skin	Melanoma	Melanoma		3.76131	1.65122	0.126271	0.0406217	0	0.128941	0	0.0801651	2.10371	0.226393	0.06179	0	0.098584	3.96703	1.11902	0.19123	0	0.316659	0.0177238
ACH-001190	SKMEL2	Skin	Melanoma	Melanoma		0.0119164	1.57633	0	1.95325	0	0.269756	0	6.23616	0.746795	0.0498426	0	0	0	5.67828	0.181362	1.24902	0	0.215416	0.0224587
ACH-000822	SKMEL24	Skin	Melanoma	Melanoma		6.14038	0.823334	0.028282	4.57108	0	0	0	4.13932	0.131981	0.069364	0.0366285	0.0141496	0.0652704	4.29696	0.286202	0.724854	0	0.049522	0.0984829
ACH-001704	VMRCMELG	Skin	Melanoma	Melanoma		1.6607	3.42728	0	1.30777	0	0.139963	0	0.579203	0.0356408	0	0.0561756	0	0.034551	4.942	1.27637	0.169467	0	0.184848	0.0440345
ACH-001522	HMY1	Skin	Melanoma	Melanoma		0.107166	4.44058	0	0.547529	0	0	0	6.10104	1.04189	0.0396311	0	0	0.0312766	2.98182	0.151329	1.00473	0	0.272931	0
ACH-001645	SEKI	Skin	Melanoma	Melanoma		4.05783	0.016773	0	1.22197	0	0.064073	0	7.67077	0	0	0	0	0	4.56572	0.44132	1.72964	0	0.0123455	0
ACH-002084	MMAC	Skin	Melanoma	Melanoma		0.0136152	3.05538	0	0.0573685	0	0.107598	0	7.22221	0.548313	0	0	0	0.0344383	3.83896	0.719462	1.97024	0	0.385266	0
ACH-000458	CJM	Skin	Melanoma	Melanoma		2.93836	0.597251	0.118389	0.133711	0	0.299851	0	0.0768901	5.65856	6.28617	2.98159	2.63038	0.137944	3.24707	0.582421	0.0542484	0	1.14391	0.0127174
ACH-000579	UACC257	Skin	Melanoma	Melanoma		0.528529	3.32441	0	0.0923766	0	0.0781576	0	7.47752	1.57996	0.0571023	0	0	0.0639598	3.8062	0.338195	0.828666	0.0131092	0.277809	0
ACH-000899	WM88	Skin	Melanoma	Melanoma		0.769997	2.12455	0	2.08635	0	0	0	5.7768	0.427029	0.267608	0.046607	0.109782	0	4.34564	0.986351	0.412224	0	0.165201	0
ACH-000025	CH157MN	CNS/Brain	Meningothelial Tumor	Meningioma		6.58791	0.115643	0.0347172	0	0	0.153571	0	0	0.164144	0.0187851	0	0	0.0343608	4.5968	0.908179	0.107585	0	0.20319	0.287426
ACH-001067	F5	CNS/Brain	Meningothelial Tumor	Meningioma		4.73126	1.05322	0.077362	0.573983	0	0	0	0.0441409	1.40148	0.0353001	0.0448529	0	0	5.36337	0.528254	0.0798635	0	0.525223	0
ACH-000629	IOMMLEE	CNS/Brain	Meningothelial Tumor	Meningioma		5.61691	1.927	0.0288661	0	0	0.0233476	0	0.0193561	2.81841	1.30511	0	0	0.0153306	3.86278	0.435437	0.234419	0	0.327493	0
ACH-002070	HKBMM	CNS/Brain	Meningothelial Tumor	Meningioma		1.36207	2.0244	0	0	0	0.161604	0	0	6.02995	0.8837	0	0.101771	0	2.91904	1.04891	0.0910268	0	0.556369	0
ACH-001019	BROLI	Skin	Merkel Cell Carcinoma	Merkel Cell Carcinoma		0	0	0	0	0	0.0995699	0	0	0.159922	0	0.0319132	1.0819	0.190365	2.74949	1.112	0.896049	4.91288	1.19981	0
ACH-001550	MCC13	Skin	Merkel Cell Carcinoma	Merkel Cell Carcinoma		10.378	0.0078399	0	0	0	0.107566	0	0	0.143691	0.0406736	0	0	0.190342	4.68111	0.433846	0.300803	0	1.10993	0.0933208
ACH-001551	MCC142	Skin	Merkel Cell Carcinoma	Merkel Cell Carcinoma		5.89239	0.736821	0	0.0841173	0	0.0696541	0	0.0205157	1.44509	0.0489127	0	0.128794	0	3.61149	1.76607	0.260825	0.00970834	0.322004	0.151482
ACH-001552	MCC26	Skin	Merkel Cell Carcinoma	Merkel Cell Carcinoma		7.84649	0.714178	0.0507761	0.231372	0	0.0326284	0	0	0.508099	0.578024	0	0.267031	0	3.7014	1.47857	0.291625	0.112373	0.138807	0.0469659
ACH-001341	DOTC24510	Cervix	Mixed Cervical Carcinoma	Mixed Cervical Carcinoma		0.114304	0.235698	3.40472	0.0997274	0	0.089193	0.0146467	0	6.49633	5.58917	4.61449	3.61072	1.54819	2.81183	1.13821	0.197116	0	0.814512	0.0323491
ACH-001374	PA1	Ovary/Fallopian Tube	Ovarian Germ Cell Tumor	Mixed Germ Cell Tumor		8.41607	2.01181	0	0.798701	0	0.199638	0.182081	0.041714	0.144493	0.0993289	0.0436021	0.0266075	0.167572	4.74717	0.900031	0.352136	0.00978859	0.25776	0
ACH-000688	OV7	Ovary/Fallopian Tube	Ovarian Epithelial Tumor	Mixed Ovarian Carcinoma		3.60311	0.0068897	0	0	0	0.0494482	0	0	0.93612	1.01763	0.022615	0.0262321	0	4.30593	0.697992	0	0	0.285353	0
ACH-002659	JVE127	Bowel	Colorectal Adenocarcinoma	Mucinous Adenocarcinoma of the Colon and Rectum		0	0.140262	0	0	0	0	0	4.1249	6.69679	2.39033	0.759819	2.81194	0	0.0192692	1.7657	0.715213	0	0.0208954	0
ACH-002664	JVE253	Bowel	Colorectal Adenocarcinoma	Mucinous Adenocarcinoma of the Colon and Rectum		1.84538	0.519474	0.074008	3.50162	0	0.104899	0	0	5.47267	5.3288	2.78383	1.99906	0	3.45988	1.4536	0.0790606	0	0.424036	0
ACH-000989	SNU175	Bowel	Colorectal Adenocarcinoma	Mucinous Adenocarcinoma of the Colon and Rectum	MSI	3.89172	0.0385724	0.0338916	0.176185	0	0.253433	0	0.367666	3.57018	3.57386	0.202766	0.357205	0.034827	1.93629	0.0571965	0.599491	0	0.473768	0.0525397
ACH-000608	COV644	Ovary/Fallopian Tube	Ovarian Epithelial Tumor	Mucinous Ovarian Cancer		1.42025	0	0.910291	0.0875783	0	0	0	0.305278	3.26484	4.24394	2.08835	0.105804	0	0.19123	2.01391	0.190507	0	0.265294	0
ACH-000936	EFO27	Ovary/Fallopian Tube	Ovarian Epithelial Tumor	Mucinous Ovarian Cancer		0.995448	1.06253	0.531436	2.8548	0	0.423281	0	0.0265026	0.425994	4.74654	2.83403	0	0	4.51811	1.02802	0.351032	0.0129162	0.448809	0.095329
ACH-000701	RMUGS	Ovary/Fallopian Tube	Ovarian Epithelial Tumor	Mucinous Ovarian Cancer		0.276503	0.101306	0	5.90568	0	0.253107	0	0.0182467	3.40375	6.14826	2.25118	0	0	3.5161	0.459733	0.181089	0	1.2729	0.0457533
ACH-000796	MCAS	Ovary/Fallopian Tube	Ovarian Epithelial Tumor	Mucinous Ovarian Cancer		2.18255	0.355185	0.0369942	0.0110347	0	0.173167	0	0	4.6802	5.75238	3.53447	0.181937	0	2.24064	0.816261	0.0388856	0	0.374117	0
ACH-000237	JHOM1	Ovary/Fallopian Tube	Ovarian Epithelial Tumor	Mucinous Ovarian Cancer		7.79019	0.0263072	0.0666403	0.11596	0	0.0628194	0.0995376	0.0211983	0.297434	0.857061	0.0448501	0	0	4.28501	0.805604	0.203389	0	0.693456	0
ACH-000333	JHOM2B	Ovary/Fallopian Tube	Ovarian Epithelial Tumor	Mucinous Ovarian Cancer		0.16691	0.138602	0.0979101	0.496071	0	0.5758	0	4.24294	5.34521	6.02444	4.17996	1.06028	0.0392774	0.208999	0.867186	0.63541	0	0.383205	0.0216844
ACH-000764	SH10TC	Esophagus/Stomach	Esophagogastric Adenocarcinoma	Mucinous Stomach Adenocarcinoma		0.140411	0.412776	0.114703	0.0545165	0	0	0	0.0524896	2.3227	0.0428978	0.0564517	0	0.0209409	3.85627	0.306568	0	0	0.730099	0.134944
ACH-001075	NCIH292	Lung	Non-Small Cell Lung Cancer	Mucoepidermoid Carcinoma of the Lung		0.181377	0.0697599	0.216831	2.18822	0	0.139298	0	0.0130606	0.978115	5.67718	3.76617	0.0539149	1.4503	3.50479	0.619255	0.201713	0	0.637989	0.0119078
ACH-002040	HMVII	Vulva/Vagina	Mucosal Melanoma of the Vulva/Vagina	Mucosal Melanoma of the Vulva/Vagina		0	0.0099505	0	0.0107942	0	0.0447858	0	5.94953	0	0	0	0	0.0197887	3.77616	0.051056	1.43131	0.0133622	0.243583	0
ACH-000612	HUT102	Lymphoid	Mature T and NK Neoplasms	Mycosis Fungoides		0.682344	1.6242	0.043847	0.0244218	0	0.0722911	0.134714	0.0640123	3.33897	0.307226	0.0505463	0.951756	0.112297	1.37955	0.388618	0	0	0.966187	0
ACH-000641	CMK	Myeloid	Acute Myeloid Leukemia	Myeloid Leukemia Associated with Down Syndrome	TP53::FXR2	0.262745	0.119011	5.6301	2.45662	0	0.313891	0	0.0169256	1.41373	1.12345	1.63326	0	0.0950548	0.0816559	0.368605	0.577731	0	0.770137	0
ACH-001036	CMK115	Myeloid	Acute Myeloid Leukemia	Myeloid Leukemia Associated with Down Syndrome	TP53::FXR2	0	0	4.84082	1.34859	0	0	0	0	1.34647	0.177795	0.397869	0	0	0.0215138	0.301895	1.21373	0	0.458661	0
ACH-002794	NCCMFS1C1	Soft Tissue	Myxofibrosarcoma	Myxofibrosarcoma		7.03945	0.00623482	0.0181442	0	0	0.143028	0	0	0	0.177433	0.0695729	0	0	3.2936	1.99296	0.0621466	0.00939017	0.690797	0.0512231
ACH-003183	NRHMFS3	Soft Tissue	Myxofibrosarcoma	Myxofibrosarcoma		7.74248	0.0822666	0.0143567	0	0	0.241071	0	0	1.70903	0	0	0	0	3.3108	0.678451	0	0	0.0755751	0
ACH-002708	DL221	Soft Tissue	Liposarcoma	Myxoid/Round-Cell Liposarcoma		7.48194	0.0287785	0.020446	0.0311326	0	0.192902	0	0	0.492398	0.0608194	0.0389432	0	0	3.83115	1.39102	0.0342763	0	0.158813	0.0614265
ACH-001100	KHYG1	Lymphoid	T-Lymphoblastic Leukemia/Lymphoma	Natural Killer (NK) Cell Lymphoblastic Leukemia/Lymphoma (NKCLL)		0.0140939	0	0	0	0	0	0	0.097093	0	0.0904389	0	0	0	0.00507368	0.373982	2.35025	0	0	0.0410425
ACH-001132	MTA	Lymphoid	T-Lymphoblastic Leukemia/Lymphoma	Natural Killer (NK) Cell Lymphoblastic Leukemia/Lymphoma (NKCLL)		0.205489	0.158448	0.0240572	0	0	0.137299	0	0.0243523	0	0	0	0	0	0.109946	0.257636	0.394103	0	0.0526969	0.0335308
ACH-002431	CCLFPEDS0014T1	Peripheral Nervous System	Neuroblastoma	Neuroblastoma		4.74459	0.109061	0	0	0	0.140408	0	0	0.220564	0.0614403	0	0	0.0447326	2.64799	1.57057	0.0568346	0	0.69266	0.0539802
ACH-001465	CHLA136	Peripheral Nervous System	Neuroblastoma	Neuroblastoma		0.501228	0.0145638	0.0367607	0	0	0.0638218	0	0	0	0.0167003	0.161363	0	0.016221	4.14842	0.765722	1.48542	2.55673	0.358636	0
ACH-001481	CHLA90	Peripheral Nervous System	Neuroblastoma	Neuroblastoma		1.43048	0	0	0	0	0.24727	0	0	0	0	0	0	0	3.5633	0.209445	0.432331	0.00832911	0.247039	0
ACH-000136	CHP126	Peripheral Nervous System	Neuroblastoma	Neuroblastoma	MYC Amplified	0.296188	0.00657379	0.0868367	0	0	0.12658	0	0.0191169	0.120649	0.111515	0.0201757	0.0626177	2.77722	5.95248	0.759271	2.07825	0.374934	0.89358	0
ACH-001338	CHP134	Peripheral Nervous System	Neuroblastoma	Neuroblastoma	MYC Amplified	0.0420798	0	0	0	0	0.0221405	0	0	0	0	0	0	0.0370799	4.24962	2.24984	0.374978	0.278709	0.336451	0
ACH-000310	IMR32	Peripheral Nervous System	Neuroblastoma	Neuroblastoma	MYC Amplified	2.64593	0.00646033	0.0879665	0.0377027	0	0	0	0.0262137	0.0463835	0.091758	0.0203223	0	0.031947	6.24499	0.437999	0.0640882	0.123813	0.318309	0
ACH-000345	KPNRTBM1	Peripheral Nervous System	Neuroblastoma	Neuroblastoma	MYC Amplified	0.350047	0	0.119496	0.0764154	0	0.201587	0	0	0	0.0622392	0	0	0.186733	6.05324	0.709969	0.838122	0.508967	0.719674	0.10243
ACH-000446	KPNSI9S	Peripheral Nervous System	Neuroblastoma	Neuroblastoma		6.55293	0.376878	0.0335759	0	0	0.0988507	0	0.0194785	0.0475733	0.0541956	0.0224871	0	0.0559647	4.53881	2.16097	0.457141	0	0.50065	0
ACH-001354	LAN2	Peripheral Nervous System	Neuroblastoma	Neuroblastoma	MYC Amplified	0.0922616	0	0	0.00746966	0	0.0780291	0	0	0.0137224	0.0645325	0	0	0.0412205	4.15379	0.473867	0.492977	1.14502	0.283473	0.0226476
ACH-001303	NB1643	Peripheral Nervous System	Neuroblastoma	Neuroblastoma	MYC Amplified	0.210721	0	0	0.0112094	0	0	0	0	0.0557829	0	0	0	0	4.685	0.208454	1.03015	1.13929	0.434943	0
ACH-000203	NH6	Peripheral Nervous System	Neuroblastoma	Neuroblastoma	MYC Amplified	2.13295	0.00840944	0.0481371	0	0	0.27861	0.0668814	0.0469073	0.146114	0.213003	0.0265565	0.202334	0.0944401	5.7779	0.839618	0.700481	0.192332	0.670771	0.0268539
ACH-001367	NMB	Peripheral Nervous System	Neuroblastoma	Neuroblastoma	MYC Amplified	0	0	0	0	0	0.0686736	0	0	0	0	0	0	0.0150622	4.75528	1.13598	0.448625	0.629796	0.998959	0
ACH-002922	SKNMM	Peripheral Nervous System	Neuroblastoma	Neuroblastoma		2.65474	0.0842698	0	0.529912	0	0.1607	0	0	0.0242133	0.014541	0	0	0.0356464	1.56797	0.0303813	0.944794	1.02407	0.37896	0
ACH-000078	MHHNB11	Peripheral Nervous System	Neuroblastoma	Neuroblastoma	MYC Amplified	0.206634	0.0122039	0.140163	0.00885974	0	0.0266768	0	0.00679781	0.0844956	0.0718519	0	0.0362895	0.325845	4.58073	0.454301	0.175067	0.0405628	0.241251	0
ACH-000099	SIMA	Peripheral Nervous System	Neuroblastoma	Neuroblastoma		0.200232	0.00539136	0.0842208	0.035172	0	0.070594	0.0196464	0.0808787	0.0980786	0.115883	0.0377997	0.0399764	0.0847161	4.89856	0.889572	0.872286	5.62041	0.882052	0.0421722
ACH-000259	KELLY	Peripheral Nervous System	Neuroblastoma	Neuroblastoma	MYC Amplified	0.241777	0	0	0	0	0.174648	0.0752081	0.00995623	0	0.036229	0	0	0.262739	4.9724	1.02814	0.216728	0.684889	0.55181	0
ACH-001344	GIMEN	Peripheral Nervous System	Neuroblastoma	Neuroblastoma		0.769916	0	0.0171081	0.0407844	0	0.0144039	0	0.0173134	0.0360644	0.0416313	0.218193	0.0325565	0	3.30077	0.485503	0.0283513	0	0.585038	0
ACH-001548	LS	Peripheral Nervous System	Neuroblastoma	Neuroblastoma		3.69791	0.012736	0	0	0	0.0758721	0	0.0224033	0	0.111538	0	0.0552165	0.112479	4.80512	0.539125	0.271766	0	0.303359	0
ACH-001366	NGP	Peripheral Nervous System	Neuroblastoma	Neuroblastoma	MYC Amplified	1.77374	0.0957219	0	0	0	0.162864	0.0845215	0	0	0	0	0	0.0859372	5.29037	2.60428	1.36896	2.16277	0.545766	0
ACH-000260	SKNAS	Peripheral Nervous System	Neuroblastoma	Neuroblastoma		2.91908	0.00528931	0.0528165	0.00765479	0	0.325561	0	0.0951656	0.0823674	0.116977	0.102025	0.0157017	0.0818836	4.84733	1.05372	0.207263	0.00875793	0.288716	0.0437099
ACH-000341	SKNFI	Peripheral Nervous System	Neuroblastoma	Neuroblastoma		0.249909	0.0116559	0.0289764	0.0171252	0	0.15756	0	0.0495541	0.103841	0.196598	0.0377252	0.0848793	0.170308	4.8155	1.27967	1.15816	1.99313	0.547031	0.0317424
ACH-000366	SKNDZ	Peripheral Nervous System	Neuroblastoma	Neuroblastoma	MYC Amplified	0.299383	0.225636	0	0.0349073	0	0.0337676	0.0211855	0.104872	0.0673138	0.095726	0	0.0718574	0.173069	6.00235	0.360518	0.833748	0.0293695	0.506685	0
ACH-001188	SHSY5Y	Peripheral Nervous System	Neuroblastoma	Neuroblastoma	MYC Amplified	0.0178008	0	0	0	0	0.310299	0	0	0	0.0549193	0	0	0.027181	4.35995	1.03865	0.270401	0.573412	0.444716	0
ACH-000312	SKNBE2	Peripheral Nervous System	Neuroblastoma	Neuroblastoma	MYC Amplified	0.306554	0.0382395	0.0657364	0	0	0.106439	0	0.0820949	0.0768942	0.111857	0.0187837	0.200026	0.165944	5.09129	0.718079	1.22969	0.256997	0.599523	0.0493589
ACH-000120	CHP212	Peripheral Nervous System	Neuroblastoma	Neuroblastoma	MYC Amplified	6.09603	0.0624105	0	0.0112781	0	0.0436623	0	0.0262292	0.0173219	0.0358125	0	0	0.0346806	6.04747	0.57883	0.520063	0	1.07089	0
ACH-000149	SKNSH	Peripheral Nervous System	Neuroblastoma	Neuroblastoma		5.26928	0	0.0197944	0.0847922	0	0.0704869	0	0	0.0496099	0.0138524	0	0	0.0172349	4.82946	0.518103	0.13658	0.0676387	0.516816	0.0724777
ACH-000804	NB1	Peripheral Nervous System	Neuroblastoma	Neuroblastoma	MYC Amplified	0.119346	3.68657	0	1.76671	0	0.086743	0.0184989	0.067947	0.0784527	0.0339705	0	0	0	4.93646	0.115177	0.341399	0	0.725122	0.0149465
ACH-000227	KPNYN	Peripheral Nervous System	Neuroblastoma	Neuroblastoma	MYC Amplified	0.179971	0	0.052555	0.0132936	0	0.228957	0	0.0279736	0.0596792	0	0.030175	0	0.141855	5.42692	1.34364	1.01586	0.288063	0.635083	0
ACH-001716	GOTO	Peripheral Nervous System	Neuroblastoma	Neuroblastoma		8.2291	0.210053	0	0	0	0.191957	0	0	0.0304985	0	0	0	0.0695716	4.41496	0.987263	0.194629	0	0.500799	0
ACH-001674	TGW	Peripheral Nervous System	Neuroblastoma	Neuroblastoma		0.237603	0.153702	0	0	0	0.0989666	0	0	0	0	0	0	0.147598	5.46185	0.578158	0.0530001	0.0413383	0.57615	0
ACH-001603	NH12	Peripheral Nervous System	Neuroblastoma	Neuroblastoma		2.67957	0	0	0.0340664	0	0.025172	0	0	0	0.0208115	0	0	0.129067	4.75396	0.622568	1.18344	0.39042	0.257282	0
ACH-002283	NB5	Peripheral Nervous System	Neuroblastoma	Neuroblastoma		6.26998	0.0063799	0	2.56181	0	0.190629	0	0	0	0	0	0	0.0267717	4.23396	0.477778	0.452656	0.159686	0.631361	0
ACH-002080	TN2	Peripheral Nervous System	Neuroblastoma	Neuroblastoma		0	0.0529389	0	0.0236897	0	0.0392886	0	0	0	0	0	0	0	2.83145	0.904647	1.97895	1.11349	0.866577	0.142638
ACH-001300	CHLA15	Peripheral Nervous System	Neuroblastoma	Neuroblastoma		2.64776	0	0	0	0	0.0471936	0	0	0	0	0	0	0	4.57849	0.419504	0.524421	0.383262	0.489197	0.0586227
ACH-001301	COGN278	Peripheral Nervous System	Neuroblastoma	Neuroblastoma	MYC Amplified	5.29883	0	0	0.37957	0	0	0	0	0	0	0	0	0	5.22573	0.393608	0.952419	0.0505087	0.216562	0
ACH-001302	COGN305	Peripheral Nervous System	Neuroblastoma	Neuroblastoma	MYC Amplified	0.0727493	0	0	0.0175656	0	0	0	0.0790838	0	0	0	0	0.18459	5.33551	0.332418	2.17188	3.52577	1.09232	0
ACH-001097	KARPAS384	Lymphoid	Non-Hodgkin Lymphoma	Non-Hodgkin Lymphoma		0	0	0	0	0	0	0	0	0	0	0	0	0	0.0868775	0.20107	0.218735	0	0	0
ACH-001134	MYLA	Lymphoid	Non-Hodgkin Lymphoma	Non-Hodgkin Lymphoma		0.0350566	1.48341	0	0	0	0.191752	0	0	2.45327	0	0	0	0	0.077932	0.0342777	0.131157	0	0.374233	0.021022
ACH-000654	RAJI	Lymphoid	Non-Hodgkin Lymphoma	Non-Hodgkin Lymphoma	MYC::IGH	0.165383	0.0136981	0.0456652	0.028794	0.0141782	0	0	0.042902	0.0824655	0.0581239	0.0305734	0.0138438	0.0716762	2.07012	0.267285	0.180904	0.0230396	0.0112194	0
ACH-001680	U698M	Lymphoid	Non-Hodgkin Lymphoma	Non-Hodgkin Lymphoma		1.30667	0	0	0	0	0.123656	0	0	0	0	0	0	0	4.02158	0.0929002	0.512247	0	0.0891524	0
ACH-001636	RAMOS	Lymphoid	Non-Hodgkin Lymphoma	Non-Hodgkin Lymphoma	MYC::IGH	0.0128318	0.00716535	0	0	0	0.0608042	0.122588	0	0.188883	0	0	0	0	2.79759	0	0.0373007	0	0.0705446	0
ACH-000825	HOP92	Lung	Non-Small Cell Lung Cancer	Non-Small Cell Lung Cancer		4.71126	1.52848	0.0283909	0	0	0	0	0.0519094	3.19177	0.220767	0	0.0302231	2.12671	3.52579	0.817766	0.139688	0	0.238523	0
ACH-000251	NCIH2887	Lung	Non-Small Cell Lung Cancer	Non-Small Cell Lung Cancer		6.06215	0.329802	0.0595311	0.0389081	0	0.096166	0	0.0554136	0.332638	1.04214	0.226278	0	2.21037	3.41572	0.210525	0.575775	0	0.574604	0
ACH-000867	CHAGOK1	Lung	Non-Small Cell Lung Cancer	Non-Small Cell Lung Cancer		2.84829	0.0535771	0.0210348	4.98291	0	0.0794471	0	0.0612301	0.659747	1.92032	0.627856	0.0591351	0	2.18165	1.48103	0.277296	0	1.85817	0.11429
ACH-000603	BEN	Lung	Non-Small Cell Lung Cancer	Non-Small Cell Lung Cancer		0.185514	0.0289369	0	0.00600209	0.0117518	0	0	6.33986	3.31489	0.0832379	0.012367	0.140266	1.64641	0.198707	0.301232	2.53776	0.0340889	0.39842	0
ACH-000826	CAL12T	Lung	Non-Small Cell Lung Cancer	Non-Small Cell Lung Cancer		0.100738	0.813111	0.0695468	3.04105	0	0.0730003	0	0.0350143	5.73712	6.72458	0.797793	2.59938	0.0950562	3.99873	0.220164	0.700261	0	1.31081	0.0446305
ACH-000929	NCIH2110	Lung	Non-Small Cell Lung Cancer	Non-Small Cell Lung Cancer		6.38323	0	0.0238359	0.556574	0	0.126989	0	0.0257163	3.24037	4.67799	0.989237	0.0559064	0.0837594	2.84282	0.350165	0.312295	0	0.844709	0
ACH-000924	NCIH2172	Lung	Non-Small Cell Lung Cancer	Non-Small Cell Lung Cancer		4.05115	0.12184	0.133222	1.13622	0	0.131609	0	0.0275632	0.0917635	1.28284	0.0432465	0	2.79828	2.96399	0.375695	0.0736914	0	1.27793	0.0119521
ACH-000186	NCIH2444	Lung	Non-Small Cell Lung Cancer	Non-Small Cell Lung Cancer		4.06664	1.09887	0.0512955	0.0824642	0	0	0	0.0302937	3.51856	4.99675	0.0701956	1.43902	0.0414743	2.59294	0.658694	0.495744	0	0.696459	0
ACH-000035	NCIH1650	Lung	Non-Small Cell Lung Cancer	Non-Small Cell Lung Cancer		2.06437	0.842632	0	1.8422	0	0.204962	0	0.0201644	1.26033	5.59425	0.106047	0.491769	0.0440191	4.47586	1.04299	0.489532	0.485775	0.783377	0.0858013
ACH-000143	HCC2429	Lung	Non-Small Cell Lung Cancer	NUT Carcinoma of the Lung		5.95328	2.19957	0.0763525	0	0	0.0191767	0	0	1.13075	0.163488	0.0436371	2.43929	2.75409	3.18488	0.275967	0.134238	0	0.660978	0
ACH-002034	T3M11	Lung	Non-Small Cell Lung Cancer	NUT Carcinoma of the Lung		0.342024	0.432602	0	0	0	0.0457952	0	0	0.49209	0.121767	0.0516408	0.18549	3.75313	3.59215	0.158755	0	0	0.782132	0
ACH-001385	RPMI2650	Head and Neck	Head and Neck Carcinoma, Other	NUT Midline Carcinoma of the Head and Neck		0.0350523	0.0723062	0.0406147	0	0	0	0	0	0.0328781	0.0350355	0	0	0.708928	3.68273	1.19392	0.139682	0.0762786	0.132945	0
ACH-001676	TY82	Head and Neck	Head and Neck Carcinoma, Other	NUT Midline Carcinoma of the Head and Neck		0.444529	1.26238	0	0.164154	0	0.553176	0	0	3.51733	0.0795208	0.075041	0.436139	0	4.13182	1.08056	0.334418	0	1.05277	0
ACH-000126	KG1C	CNS/Brain	Diffuse Glioma	Oligodendroglioma		6.35907	1.22922	0.152986	0.44878	0	0	0.0671004	0.0639943	0.557064	0.169504	0.17839	0.0186854	0.17872	3.08875	0.404111	0.0332729	0	0.136265	0.066362
ACH-000807	SNU738	CNS/Brain	Diffuse Glioma	Oligodendroglioma		0.45612	2.01746	0	5.07201	0	0.0366468	0	0.0342185	0.190588	3.71837	0.122461	0.0705006	0.463631	3.93285	0.532081	0.0840928	0.0457253	0.460955	0.0466377
ACH-000067	HS683	CNS/Brain	Diffuse Glioma	Oligodendroglioma		7.33952	0.205883	0.0549235	0.0948549	0	0.290888	0	0.018261	0.290847	0.209371	0.0380049	0	0.0975663	4.71317	1.37614	0.174619	0	0.432951	0.0830132
ACH-001508	H314	Head and Neck	Head and Neck Squamous Cell Carcinoma	Oral Cavity Squamous Cell Carcinoma		2.91011	1.40629	0.0282311	0.0538301	0	0.208444	0	0.0274259	1.66296	1.88284	0.132023	0.0832175	0.937157	3.88156	2.45549	0.295775	0	2.3131	0
ACH-000546	HSC4	Head and Neck	Head and Neck Squamous Cell Carcinoma	Oral Cavity Squamous Cell Carcinoma		8.5273	0.189312	0.0621259	0.0388477	0	0.432822	0	0.105564	4.63734	4.85868	0.761495	3.54602	0.26007	3.4172	0.649887	0.400411	0	0.628917	0.0157973
ACH-000606	PECAPJ34CLONEC12	Head and Neck	Head and Neck Squamous Cell Carcinoma	Oral Cavity Squamous Cell Carcinoma		4.87626	2.42874	0.0812305	0.0672918	0	0.362743	0.0384587	0.0673647	7.81363	6.09302	4.26841	5.72282	0	3.33217	0.499971	0.107038	0	0.610967	0
ACH-000254	SCC15	Head and Neck	Head and Neck Squamous Cell Carcinoma	Oral Cavity Squamous Cell Carcinoma		5.33156	0.311802	0.0224047	0.183197	0	0.176627	0.0149908	0.0631357	4.48114	4.79584	3.33112	3.44188	0.207612	3.20402	0.277435	0.134741	0.0143039	0.677592	0.0221931
ACH-000238	SCC4	Head and Neck	Head and Neck Squamous Cell Carcinoma	Oral Cavity Squamous Cell Carcinoma		5.40809	0.50798	0.269592	0.4376	0	0.133707	0	0.0175799	5.29805	6.70476	3.39516	3.90385	0.0271031	3.48644	1.55506	0.591346	0	0.45524	0.0159656
ACH-001690	UPCISCC026	Head and Neck	Head and Neck Squamous Cell Carcinoma	Oral Cavity Squamous Cell Carcinoma		0.574697	0.970511	0.0246587	0.0673482	0	0.114256	0	0.0125701	5.86218	4.25083	2.24053	3.50713	0	2.77688	0.204009	0.0994231	0	0.744689	0
ACH-001691	UPCISCC029A	Head and Neck	Head and Neck Squamous Cell Carcinoma	Oral Cavity Squamous Cell Carcinoma		6.93325	2.40079	0	0	0	0	0	0	1.22738	0.0837403	0	0.0347341	2.42657	4.90694	0.864682	0.374849	0	0.47022	0
ACH-001692	UPCISCC040	Head and Neck	Head and Neck Squamous Cell Carcinoma	Oral Cavity Squamous Cell Carcinoma		7.50382	0.884546	0	0	0	0.0165377	0	0	7.69265	6.10682	2.85821	6.65173	0	2.62758	0.447936	0	0	0.52157	0
ACH-001694	UPCISCC074	Head and Neck	Head and Neck Squamous Cell Carcinoma	Oral Cavity Squamous Cell Carcinoma		1.37488	1.94737	0	0	0	0.422627	0	0.0261683	7.28194	5.00866	3.65734	5.63059	0	1.9965	0.647581	0	0	0.78563	0
ACH-000794	BICR22	Head and Neck	Head and Neck Squamous Cell Carcinoma	Oral Cavity Squamous Cell Carcinoma		2.12565	0.150644	0	0.0119951	0	0.253468	0	0.680855	5.76267	5.21928	3.07367	4.09318	0	1.70701	0.339692	0.608145	0	1.53486	0.0187182
ACH-000228	BICR31	Head and Neck	Head and Neck Squamous Cell Carcinoma	Oral Cavity Squamous Cell Carcinoma		4.61924	1.79301	0.0688331	1.0843	0.015055	0.153475	0.0365835	0.662485	5.28222	6.39134	4.06216	4.5943	2.06031	3.26039	0.431868	0.0534436	0	2.50975	0.0251862
ACH-001332	BICR78	Head and Neck	Head and Neck Squamous Cell Carcinoma	Oral Cavity Squamous Cell Carcinoma		3.89582	1.70306	0.0954411	0.0631301	0	0.0399217	0.0392226	0.0653393	6.71699	5.89808	2.61379	6.38933	0.397899	2.9175	0.696247	0.135871	0	0.293966	0.0343749
ACH-000518	CAL33	Head and Neck	Head and Neck Squamous Cell Carcinoma	Oral Cavity Squamous Cell Carcinoma		4.4444	1.13437	0.0241892	0.0131721	0	0.559446	0	0.0258311	5.78363	5.11589	2.53309	2.03827	0	2.26089	0.160462	0.0721991	0	0.720781	0
ACH-000503	BICR16	Head and Neck	Head and Neck Squamous Cell Carcinoma	Oral Cavity Squamous Cell Carcinoma		4.69532	0.308557	0	0.262365	0	0.0146481	0	0.0643338	2.7569	4.97158	2.27052	3.18468	0.857853	2.36397	0.367032	0.163635	0.00615868	0.506176	0.00945324
ACH-000771	BICR56	Head and Neck	Head and Neck Squamous Cell Carcinoma	Oral Cavity Squamous Cell Carcinoma		3.65494	0.0976378	0.018872	0.470185	0	0.228059	0	0.0376423	4.58889	4.79965	3.73241	0.853975	0.00852705	0.397862	0.271536	0.449347	0	0.846044	0.0212608
ACH-001445	BICR3	Head and Neck	Head and Neck Squamous Cell Carcinoma	Oral Cavity Squamous Cell Carcinoma		3.06053	0.258199	0	0.202321	0	0.209247	0	0.788313	5.82309	4.77679	1.98176	5.62418	0	0.782818	0.306328	0	0	0.365012	0
ACH-000630	YD8	Head and Neck	Head and Neck Squamous Cell Carcinoma	Oral Cavity Squamous Cell Carcinoma		8.6139	0.271555	0.12834	0	0	0.410798	0	0	0.489909	1.56959	0.456658	0.360461	0.15526	3.93889	0.931157	0	0	0.484176	0.0337775
ACH-000723	YD10B	Head and Neck	Head and Neck Squamous Cell Carcinoma	Oral Cavity Squamous Cell Carcinoma		5.52401	1.45291	0.0564351	0.0702547	0	0	0	0.0322687	8.21223	5.76726	0.257835	6.09631	0.386607	2.61395	0.655931	0	0	0.325995	0
ACH-000836	YD15	Head and Neck	Head and Neck Squamous Cell Carcinoma	Oral Cavity Squamous Cell Carcinoma		3.39994	1.6536	0	0.0205882	0	1.216	0	0.0901272	5.1358	5.49382	2.32166	3.06315	0	4.54022	0.772229	0.95268	0	0.516428	0
ACH-000735	PECAPJ49	Head and Neck	Head and Neck Squamous Cell Carcinoma	Oral Cavity Squamous Cell Carcinoma		4.69492	1.86164	0.0268312	0.0324846	0	0.360804	0	0.0262108	4.51462	5.16498	2.43228	1.50098	1.29948	3.76656	1.3831	0.136752	0.00746248	0.426053	0
ACH-001346	H103	Head and Neck	Head and Neck Squamous Cell Carcinoma	Oral Cavity Squamous Cell Carcinoma		6.29001	0.736149	0.0330219	2.11541	0	0.315165	0	0.0494021	8.3522	6.59703	3.86689	6.35458	0.011477	2.63764	0.329342	0.112387	0.00789012	0.544657	0
ACH-001509	H357	Head and Neck	Head and Neck Squamous Cell Carcinoma	Oral Cavity Squamous Cell Carcinoma		2.53529	0.80954	0.136559	0.0240913	0	0.51589	0	0.0537856	8.79773	6.20562	2.97207	7.74835	0	2.81826	0.672866	0.317486	0	0.142525	0.0320994
ACH-001510	H376	Head and Neck	Head and Neck Squamous Cell Carcinoma	Oral Cavity Squamous Cell Carcinoma		3.8477	0.463917	0	0.0330148	0	0.0571633	0	0	4.70047	4.39076	0.488536	2.79588	0	3.32096	0.488185	0.0806467	0	0.189621	0
ACH-001511	H413	Head and Neck	Head and Neck Squamous Cell Carcinoma	Oral Cavity Squamous Cell Carcinoma		2.40376	0.0848902	0.201265	6.42857	0	0.0788735	0	0	0.502787	6.19569	4.74607	0.24262	0.175247	1.91443	1.49533	0.254873	0.212496	0.690981	0
ACH-001699	UPCISCC131	Head and Neck	Head and Neck Squamous Cell Carcinoma	Oral Cavity Squamous Cell Carcinoma		3.97462	0.0615675	0	0.0346834	0	0.393961	0	0	6.93818	5.13243	4.76806	4.67396	2.3671	3.33464	0.575554	0.452925	0	1.02963	0
ACH-001229	UPCISCC154	Head and Neck	Head and Neck Squamous Cell Carcinoma	Oral Cavity Squamous Cell Carcinoma		3.58329	1.19942	0	0	0	0.244855	0.0326242	0	6.38796	6.51438	3.77236	1.78416	0	2.56651	0.44575	0.0250969	0	0.577839	0
ACH-001701	UPCISCC200	Head and Neck	Head and Neck Squamous Cell Carcinoma	Oral Cavity Squamous Cell Carcinoma		6.2714	0.134174	0.0263355	0.421355	0	0	0	0.103725	8.85459	6.35644	3.79935	6.16665	2.44074	0.59341	0.593294	0.2228	0	0.940909	0
ACH-001347	H157	Head and Neck	Head and Neck Squamous Cell Carcinoma	Oral Cavity Squamous Cell Carcinoma		2.74821	0.535788	0.019134	4.82408	0	1.05274	0	0.199845	6.65205	6.58487	3.70538	5.36338	2.75983	1.77761	0.502214	0.0341425	0	0.406802	0.0736283
ACH-000619	PECAPJ15	Head and Neck	Head and Neck Squamous Cell Carcinoma	Oral Cavity Squamous Cell Carcinoma		0.866364	0.521598	0.029696	0.080307	0	0.320251	0	0.0601027	1.93224	4.55979	3.32743	0.354099	2.0114	3.94638	0.551975	0.116587	0	0.941343	0
ACH-000732	PECAPJ41CLONED2	Head and Neck	Head and Neck Squamous Cell Carcinoma	Oral Cavity Squamous Cell Carcinoma		4.75461	0.373172	0	0.406618	0	0.084799	0	0.0427298	5.32355	4.88659	1.93725	2.81625	0	2.38094	0.349411	0.075393	0	0.287082	0.0492125
ACH-000548	BHY	Head and Neck	Head and Neck Squamous Cell Carcinoma	Oral Cavity Squamous Cell Carcinoma		1.09305	1.25471	0.147273	0.380738	0	0	0.0664557	0.0438666	6.50232	6.06766	2.57352	3.11709	1.35829	4.23212	0.339055	0.183935	0	0.818675	0.0189959
ACH-001698	UPCISCC116	Head and Neck	Head and Neck Squamous Cell Carcinoma	Oral Cavity Squamous Cell Carcinoma		5.9696	0.814655	0.0481036	0	0	0.0098502	0	0	6.05136	3.46968	1.50554	4.70133	0.177266	2.0922	0.890317	0	0	0.0559938	0
ACH-001696	UPCISCC111	Head and Neck	Head and Neck Squamous Cell Carcinoma	Oral Cavity Squamous Cell Carcinoma		0.0142096	0.381405	0	0.154241	0	0	0	0	4.67491	3.90168	1.00353	4.02883	1.63514	1.79914	0.182195	0	0	0.683818	0
ACH-001693	UPCISCC072	Head and Neck	Head and Neck Squamous Cell Carcinoma	Oral Cavity Squamous Cell Carcinoma		5.84042	0.8239	0	0	0	0.104453	0	0	0.0413229	0.313562	0	0	2.10517	3.85593	1.08057	0.0934317	0	1.51168	0.0364569
ACH-001697	UPCISCC114	Head and Neck	Head and Neck Squamous Cell Carcinoma	Oral Cavity Squamous Cell Carcinoma		1.73003	0.183742	0.718557	0.00610553	0	0.0779416	0	0.0178635	1.33367	5.00913	1.39392	0.0922183	0.685733	3.0188	0.542283	0.321272	0	0.496511	0.0373836
ACH-001695	UPCISCC099	Head and Neck	Head and Neck Squamous Cell Carcinoma	Oral Cavity Squamous Cell Carcinoma		2.05796	1.54905	0.0291235	0.073195	0	0.546488	0	0	4.36189	5.46537	4.33123	2.33616	2.48165	1.96115	0.385666	0.432435	0	1.05059	0.01945
ACH-001227	UPCISCC090	Head and Neck	Head and Neck Squamous Cell Carcinoma	Oral Cavity Squamous Cell Carcinoma		8.80611	1.03077	0.0468794	0	0	0.209697	0	0.0789718	6.97972	7.25064	2.37878	8.73924	1.44458	3.29851	0.556743	0.0388281	0.0137252	1.02746	0.0839077
ACH-000188	SCC25	Head and Neck	Head and Neck Squamous Cell Carcinoma	Oral Cavity Squamous Cell Carcinoma		5.53571	0.157451	0.116149	0.0311114	0	0.267948	0.0158358	0.0238075	6.50877	5.58063	1.68	5.03158	0.598387	2.55739	0.429965	0	0	0.340377	0.0358646
ACH-000181	SCC9	Head and Neck	Head and Neck Squamous Cell Carcinoma	Oral Cavity Squamous Cell Carcinoma		5.8405	0.230028	0.0934831	4.76623	0	0.200718	0	0.0719274	7.36068	6.30945	4.68158	6.61585	0.126858	4.11985	0.968335	0.222277	0.0147095	0.618407	0.0235208
ACH-000832	CAL27	Head and Neck	Head and Neck Squamous Cell Carcinoma	Oral Cavity Squamous Cell Carcinoma		3.99961	1.51889	0.0481455	0.0130834	0	0.456883	0	0.0856259	6.90821	5.17067	2.97289	4.1821	0.135574	2.91366	0.205822	0.0947685	0.0144281	0.69402	0
ACH-001228	UPCISCC152	Head and Neck	Head and Neck Squamous Cell Carcinoma	Oral Cavity Squamous Cell Carcinoma		8.06175	2.02555	0.118264	0.0113224	0	0.184495	0	0.0248048	4.53465	4.85762	0.615467	6.18466	2.50582	3.68398	0.14073	0.0458218	0	0.739569	0.030281
ACH-003099	UCSFOT1109	Head and Neck	Head and Neck Squamous Cell Carcinoma	Oral Cavity Squamous Cell Carcinoma		6.44207	0.86881	0	0.106056	0	0.133986	0	0	3.04099	4.0266	2.39009	1.80175	0	2.23395	1.31373	0.0389671	0	0.438537	0.173015
ACH-000740	A253	Head and Neck	Head and Neck Squamous Cell Carcinoma	Oral Cavity Squamous Cell Carcinoma		7.05	1.98657	0.0867987	0.0274244	0	0.28661	0	0.0368296	7.60897	5.52842	1.72506	6.59333	1.67798	3.05022	0.495129	0.121681	0	1.26885	0.015783
ACH-001543	KOSC2	Head and Neck	Head and Neck Squamous Cell Carcinoma	Oral Cavity Squamous Cell Carcinoma		6.06734	0.274053	0.0227683	0.0314135	0	0.14169	0	0	4.15902	4.29508	0.449534	1.29878	0.0405095	2.54999	0.227608	0.498629	0	0.34202	0
ACH-001542	KON	Head and Neck	Head and Neck Squamous Cell Carcinoma	Oral Cavity Squamous Cell Carcinoma		4.50451	0.785802	0.0296112	0	0	0.250282	0	0	3.13581	4.27133	1.47842	0	0.696005	1.56824	0.400366	0.135815	0	0.463313	0
ACH-001626	OSC20	Head and Neck	Head and Neck Squamous Cell Carcinoma	Oral Cavity Squamous Cell Carcinoma		6.90344	2.39544	0.177443	0.330873	0	0.241905	0	0.0242516	4.54832	5.4461	0.475821	4.54613	0	3.2872	0.594817	0.0448739	0	0.52976	0
ACH-001625	OSC19	Head and Neck	Head and Neck Squamous Cell Carcinoma	Oral Cavity Squamous Cell Carcinoma		2.03165	0.898222	0.016114	1.07304	0	0.0240927	0	0	7.67273	5.87007	3.47922	3.9104	1.52971	4.63644	0.273259	0.175006	0	0.307072	0.0246998
ACH-000472	HSC2	Head and Neck	Head and Neck Squamous Cell Carcinoma	Oral Cavity Squamous Cell Carcinoma		5.16379	1.39155	0.0457379	0	0	0.0410102	0	0.0126888	7.42904	4.41195	0.428177	5.01866	0.190215	1.85878	0.252173	0.18458	0	0.351927	0
ACH-000778	HSC3	Head and Neck	Head and Neck Squamous Cell Carcinoma	Oral Cavity Squamous Cell Carcinoma		3.79023	1.10508	0	0.0110003	0	0.057026	0	0	5.81039	6.34726	3.43322	1.50999	0.0176127	4.67496	0.395879	0.0785169	0	0.237558	0
ACH-002029	SAS	Head and Neck	Head and Neck Squamous Cell Carcinoma	Oral Cavity Squamous Cell Carcinoma		0	1.521	0	0.178233	0	0.0160698	0	0	3.95074	4.76132	0.0465721	0.201365	0.887891	3.0324	0.525737	0.227225	0	0.859231	0
ACH-002043	CA922	Head and Neck	Head and Neck Squamous Cell Carcinoma	Oral Cavity Squamous Cell Carcinoma		3.09139	0.26645	0	0	0	0	0	0.097569	1.8962	4.1023	2.74916	3.10983	1.81108	1.07496	0.332939	0.199508	0	0.477241	0
ACH-002045	HO1U1	Head and Neck	Head and Neck Squamous Cell Carcinoma	Oral Cavity Squamous Cell Carcinoma		8.56219	0.792655	0	0	0	0	0	0.019282	5.66121	3.8157	2.58254	6.39476	1.66165	3.1257	0.282416	0.187891	0.0113124	0.52357	0
ACH-001700	UPCISCC172	Head and Neck	Head and Neck Squamous Cell Carcinoma	Oropharynx Squamous Cell Carcinoma		0.0420826	0.236512	0	0.614913	0	0	0	0.0499625	0.721632	5.91861	0.237258	0.0230694	2.57181	2.994	0.13104	0.110292	0	0.13904	0
ACH-000207	DETROIT562	Head and Neck	Head and Neck Squamous Cell Carcinoma	Oropharynx Squamous Cell Carcinoma		4.58402	0.624799	0	0.0281009	0	0.0791098	0	0.0415906	4.16574	4.43664	2.07561	4.15322	1.5027	3.46379	0.676066	0.187709	0	0.297019	0.0245537
ACH-001813	C242	Bone	Osteosarcoma	Osteosarcoma		6.58613	1.81707	0.0302457	0.144199	0	0.0581613	0	0	0.0886165	0	0.0354029	0	0	3.34698	2.19779	0	0	1.35445	0.0673289
ACH-001817	C393	Bone	Osteosarcoma	Osteosarcoma		8.8205	0.272938	0.039363	0	0	0.0378995	0	0	0.213176	0.0617942	0	0	0	3.15685	0.757775	0	0	1.51104	0
ACH-001818	C396	Bone	Osteosarcoma	Osteosarcoma		9.26347	0.0584259	0	0.0867783	0	0.0630141	0	0	0.0774413	0.0352593	0	0	0	2.65754	0.729719	0.152137	0.0106538	1.46466	0.0455436
ACH-002433	CCLFPEDS0019T	Bone	Osteosarcoma	Osteosarcoma		10.2951	0.503516	0	0.0293992	0	0	0	0	0.853375	0	0	0	0	3.25854	0.436413	0	0	0.436154	0
ACH-001712	HS860T	Bone	Osteosarcoma	Osteosarcoma		7.49985	2.27415	0	0	0	0.102643	0	0	0	0	0	0	0	2.84999	1.96497	0	0	3.12028	0
ACH-002069	HSOS1	Bone	Osteosarcoma	Osteosarcoma		7.92132	1.50311	0	0.231101	0	0.33386	0	0	1.43516	0	0	0	0.0177039	4.48514	0.908423	0.040069	0	0.352702	0
ACH-002778	NCCOS1X2C1	Bone	Osteosarcoma	Osteosarcoma		8.75864	0	0.0339339	1.44972	0	0.226278	0	0	2.07618	0.0214911	0.00524188	0.0631039	0	2.9154	0.351639	0.047999	0	0.173992	0
ACH-003176	NRHGCT1	Bone	Osteosarcoma	Osteosarcoma		5.90755	0	0	0	0	0.0426667	0.173166	0	0.194878	0.435455	0	0	0	2.7919	1.19613	0.590973	0	0.600792	0.037891
ACH-002471	OS052	Bone	Osteosarcoma	Osteosarcoma		6.51396	0.231092	0	0.0689212	0	0.572702	0	0	0	0	0	0	0	4.27304	1.21844	0.42437	0.0159656	0	0
ACH-002470	OS186	Bone	Osteosarcoma	Osteosarcoma		9.46611	3.15231	0	0.0593733	0.0590243	0.594453	0	0	0.534051	0	0	0	0.0257758	3.65056	0.0429034	0.337564	0	0.278922	0.040661
ACH-001814	OS252	Bone	Osteosarcoma	Osteosarcoma		9.43552	0.0631564	0.0262392	0.031765	0	0.0959379	0.0153092	0	0.768576	0.0609259	0.0155204	0	0.00938301	3.9758	0.361348	0.201885	0	0.0572506	0.0784022
ACH-002834	OS384	Bone	Osteosarcoma	Osteosarcoma		8.96907	1.4729	0.101031	0.114278	0	0.171996	0	0	0.0918528	0.865828	0.326747	0.0770365	0	5.9114	0.272312	0.109792	0	0.46343	0
ACH-002688	OS457	Bone	Osteosarcoma	Osteosarcoma		8.50011	3.85355	0	0.144052	0	0.112736	0	0	1.86668	0	0	0.104158	0.0797215	2.76314	0.364281	0.307564	0.179897	0.478782	0
ACH-002689	OS525	Bone	Osteosarcoma	Osteosarcoma		9.33179	2.21108	0	3.27653	0	0.7059	0	0	2.19611	0.152659	0.0583373	0.0364738	0.0227101	4.01181	0.189993	0.1012	0.415737	0.0998055	0.044583
ACH-002690	OS526	Bone	Osteosarcoma	Osteosarcoma		7.24137	0.303003	0	0	0	0.181933	0	0	2.10556	0.127727	0	0	0	3.83563	1.04733	0.406323	0	0.33155	0.157914
ACH-001275	SYO1	Bone	Osteosarcoma	Osteosarcoma		6.17664	0.751802	0.0233902	0.0210533	0	0.0781015	0	0	1.67274	0	0.0252528	0	0	3.79286	0.206374	0.04635	0	0.413705	0
ACH-001715	CAL72	Bone	Osteosarcoma	Osteosarcoma		7.53546	1.68418	0	0	0	0.209808	0	0	3.06923	0.0205783	0	0	0.0394992	5.05474	0.33588	0	0	0.0767547	0.0274881
ACH-000359	MG63	Bone	Osteosarcoma	Osteosarcoma		3.75977	1.37799	0.0733116	0	0	0.0702148	0	0	0.574083	0.232349	0.0499834	0	0.0642524	4.98456	1.39088	0.0391145	0	0.328342	0.0198172
ACH-000082	G292CLONEA141B1	Bone	Osteosarcoma	Osteosarcoma		7.69736	0.248676	0	0.0337704	0	0	0	0.0355761	0.268188	0.0985462	0	0.0215892	0.093122	5.08247	0.657837	0.0866574	0	0.342362	0.0629644
ACH-000613	HOS	Bone	Osteosarcoma	Osteosarcoma		5.70892	1.82004	0.0347651	0.07556	0	0	0	0.0370392	0.216254	0.517748	0	0.0160455	0.0149894	5.36397	0.238502	0.0924118	0	0.376579	0
ACH-000748	SJSA1	Bone	Osteosarcoma	Osteosarcoma		7.31668	0.0320049	0.0406919	0.0119149	0	0.0370926	0	0	0.0927527	0.0817446	0.0270535	0.0298953	0	5.05711	1.27951	0.121168	0.0134194	0.37531	0.0484734
ACH-001001	143B	Bone	Osteosarcoma	Osteosarcoma		5.33555	2.05377	0.168819	0.0613642	0	0.000105313	0	0	2.35232	0.703719	0	0.21243	0	3.78784	0.22848	0.23932	0	0.351455	0.0754012
ACH-000410	SAOS2	Bone	Osteosarcoma	Osteosarcoma		7.57506	1.10236	0	0	0.020005	0.0921019	0	0.111602	1.688	0.0917811	0	0.080996	0.111572	4.33134	1.67278	0.0329218	0.0107183	0.270035	0.030603
ACH-000364	U2OS	Bone	Osteosarcoma	Osteosarcoma		5.27911	0	0.310382	0.680356	0	0.163789	0	0	0.0895266	2.17457	0.0719699	0	0	5.3311	2.19979	0.454345	0	0.0598993	0.0191183
ACH-002142	HUO3N1	Bone	Osteosarcoma	Osteosarcoma		10.8274	0.0135852	0	0	0	0	0	0	1.28425	0	0	0.163778	0	2.93917	1.16229	0	0	0.162875	0
ACH-001526	HUO9	Bone	Osteosarcoma	Osteosarcoma		6.7463	0.011331	0	0.0243679	0	1.68449	0	0.00144197	1.20218	0.0247622	0	0.0295278	0.0313797	3.8742	0.661395	0.0066298	0	0.0158201	0
ACH-002178	NY	Bone	Osteosarcoma	Osteosarcoma		7.6976	0.017996	0	0	0	0	0	0	0	0	0	0	0	4.40809	1.6084	0	0	0.0868408	0.0465106
ACH-002067	NOS1	Bone	Osteosarcoma	Osteosarcoma		9.36697	2.41067	0	0	0.05368	0.353319	0	0	2.34761	0.0300719	0	0.181872	0.0485124	4.09988	1.09925	0.289509	0	0.182879	0
ACH-002038	HSKTC	Ovary/Fallopian Tube	Ovarian Cancer, Other	Ovarian Cancer, Other		0	0.0372065	0.163942	0.0268765	0	0.179294	0	3.4194	4.17966	5.3684	3.60711	0.01984	1.59327	0.0903616	1.37551	0.9047	0	0.718945	0
ACH-001999	9505BIK	Pancreas	Pancreatic Adenocarcinoma	Pancreatic Adenocarcinoma		0.0166717	0.246348	0	0.0216787	0	0.155493	0	0.250601	4.81093	5.56546	3.14744	0.229409	0.0026406	2.67085	2.1965	0.62207	0	0.297636	0
ACH-003433	CCLFPANC0019T	Pancreas	Pancreatic Adenocarcinoma	Pancreatic Adenocarcinoma		1.31074	0.891864	0	0	0	0.764842	0	2.88929	4.94005	4.92381	2.5555	0.445683	0	1.49351	1.36255	0.444831	0	0.418149	0
ACH-001098	KCIMOH1	Pancreas	Pancreatic Adenocarcinoma	Pancreatic Adenocarcinoma		0.144202	0.192952	0	0.10178	0	0.490729	0	0	2.99311	3.98389	2.13943	2.00443	0.130858	2.79131	0.0907721	0.075115	0	1.1823	0
ACH-002672	MAPACHS77	Pancreas	Pancreatic Adenocarcinoma	Pancreatic Adenocarcinoma		0	0.488008	0	0.1053	0.0266995	0.279839	0	6.2281	3.82528	4.47388	1.93016	0	0.116426	0.109447	2.24727	0.71672	0	0.823249	0
ACH-001376	PACADD135	Pancreas	Pancreatic Adenocarcinoma	Pancreatic Adenocarcinoma		0.109817	0.13382	0	5.4619	0	0.544306	0	0.192945	2.27208	5.40087	3.37999	0.0926837	0	1.78461	0.850747	0.592072	0	0.509998	0.031014
ACH-001378	PACADD159	Pancreas	Pancreatic Adenocarcinoma	Pancreatic Adenocarcinoma		0.265561	0.93709	0.0485431	0.157098	0	0	0	1.06717	4.78643	5.7471	4.03393	0.198845	0	2.41934	3.0277	0.567694	0	0.318002	0
ACH-001380	PACADD165	Pancreas	Pancreatic Adenocarcinoma	Pancreatic Adenocarcinoma		0.0948752	1.35246	0	0.205762	0	0.126177	0	5.70432	0.189403	1.07005	0.334841	0	0	3.10467	2.29732	0.0878226	0.00497736	0.290678	0.0102026
ACH-001382	PACADD188	Pancreas	Pancreatic Adenocarcinoma	Pancreatic Adenocarcinoma		1.13262	1.07224	0.027011	0.408381	0	0.783778	0	0.962679	4.59742	4.0531	2.40046	0.736601	0	1.92446	3.50363	0.0937968	0	0.217928	0
ACH-000933	SNU324	Pancreas	Pancreatic Adenocarcinoma	Pancreatic Adenocarcinoma		0.199373	0.113	0.0414981	0.0774659	0	0.150564	0.0148052	0.0573227	5.41428	3.40709	0.0132693	0.218882	0.181903	0.402665	0.0385682	0.520101	0	0.629318	0
ACH-000266	SNU213	Pancreas	Pancreatic Adenocarcinoma	Pancreatic Adenocarcinoma		0.447665	1.72862	0.0311383	0.00765623	0	0.323159	0	0.208794	3.26085	5.68351	1.13233	2.60145	0	4.13432	0.484266	0.60785	0.00866329	0.96228	0.0283485
ACH-000517	SNU410	Pancreas	Pancreatic Adenocarcinoma	Pancreatic Adenocarcinoma		1.40182	0.589753	0.0805894	0.0314686	0	0.113992	0	0	1.99577	2.39374	0.0838887	0	0	4.40044	1.33855	0.224706	0	0.404274	0
ACH-000320	PSN1	Pancreas	Pancreatic Adenocarcinoma	Pancreatic Adenocarcinoma		5.1044	2.01684	0.0365962	0.00939734	0	0.0609093	0	0.0398838	1.2163	1.1988	0.0874194	0.0246175	0.108182	3.45834	0.484678	0.0650939	0	0.503771	0
ACH-000213	HUPT4	Pancreas	Pancreatic Adenocarcinoma	Pancreatic Adenocarcinoma		0.121702	0.0589163	0.0142353	0.0646001	0	0.0739573	0.019682	0.105189	1.75893	4.94928	3.61853	0.971952	0	2.64584	0.100313	0.129201	0	0.899412	0.0366848
ACH-000023	PATU8988T	Pancreas	Pancreatic Adenocarcinoma	Pancreatic Adenocarcinoma		2.71924	1.74046	0.0281547	0.037929	0	0.0463681	0	0.0181427	0.39411	4.92248	0.148649	0.0220865	0	4.48277	0.617159	0.0890411	0	0.281521	0
ACH-000599	PATU8902	Pancreas	Pancreatic Adenocarcinoma	Pancreatic Adenocarcinoma		0.0575764	1.99682	0.0143082	0.225365	0	0.0496712	0	0.0770228	2.43445	4.9131	0.206564	0	0.0903996	1.7214	1.78575	0.10673	0	1.14498	0.024358
ACH-000022	PATU8988S	Pancreas	Pancreatic Adenocarcinoma	Pancreatic Adenocarcinoma		0.124188	0.492121	0.109651	0	0	0.139548	0	2.49552	4.43033	4.0521	1.77958	0.247489	0.0100064	1.48019	2.02655	0.15286	0	0.563097	0.0118334
ACH-000243	DANG	Pancreas	Pancreatic Adenocarcinoma	Pancreatic Adenocarcinoma		7.18303	0.0870011	1.78938	2.34615	0	0	0	0.222718	4.84543	5.90119	5.29799	2.532	2.10264	3.69129	0.986691	0.206601	0	0.582436	0.0287884
ACH-000118	HUPT3	Pancreas	Pancreatic Adenocarcinoma	Pancreatic Adenocarcinoma		3.75311	0.122691	0.061913	0.0308474	0	0.193852	1.04767	0.354319	2.44869	5.06908	1.96444	0.0597526	0	3.15325	0.285538	0.173401	0	0.567646	0
ACH-000332	YAPC	Pancreas	Pancreatic Adenocarcinoma	Pancreatic Adenocarcinoma		1.76986	0.982971	0	0.457968	0	0	0	1.1987	4.45712	4.70037	2.6355	1.97777	0	3.95984	0.238654	0.797225	0	0.968361	0
ACH-001375	PACADD119	Pancreas	Pancreatic Adenocarcinoma	Pancreatic Adenocarcinoma		0.379058	0.01087	0.132095	3.56891	0	0.318892	0	0	1.31063	5.02848	0.981768	0.752657	1.35741	2.59435	0.750075	0.470222	0	0.472309	0.0196521
ACH-001377	PACADD137	Pancreas	Pancreatic Adenocarcinoma	Pancreatic Adenocarcinoma		5.96567	0.42035	0.0463807	0	0	0.0450011	0	7.4565	5.02988	2.10063	0.0328809	0.355986	0	0.0243225	0.323551	0.0811051	0	0.475405	0.0175457
ACH-001353	JOPACA1	Pancreas	Pancreatic Adenocarcinoma	Pancreatic Adenocarcinoma		1.18285	0.208892	0	0.0546929	0	0.620846	0	1.37421	4.26686	5.61244	2.2142	1.09628	0	2.5112	0.928503	0.149721	0	0.377518	0
ACH-001379	PACADD161	Pancreas	Pancreatic Adenocarcinoma	Pancreatic Adenocarcinoma		2.00054	0.00859445	0.125644	1.29011	0	0.264635	0	0.0679759	4.73082	6.9811	4.51147	4.27438	0.0227087	2.26896	3.05922	0.0268369	0	0.263298	0.0730689
ACH-000601	MIAPACA2	Pancreas	Pancreatic Adenocarcinoma	Pancreatic Adenocarcinoma		0.194381	1.83397	0.0576873	0.0655365	0	0.0857251	0	0	0.645422	2.52617	0.880282	0.0356295	0	4.75915	0.904794	0.0297313	0	0.30815	0.0501102
ACH-000164	PANC1	Pancreas	Pancreatic Adenocarcinoma	Pancreatic Adenocarcinoma		1.53303	2.47506	0	0	0	0.118192	0	0.0294684	2.86201	0.757815	0.0306666	0.516828	0.0767944	5.58307	0.968518	0.0729427	0	0.653501	0.0127246
ACH-000222	ASPC1	Pancreas	Pancreatic Adenocarcinoma	Pancreatic Adenocarcinoma		0.123189	1.37902	0.0203521	0.0200989	0	0.237401	0.0251068	2.51635	4.244	5.69572	4.00718	0.0258864	0	0.0620568	2.17233	0.103578	0	0.507374	0.0189047
ACH-000535	BXPC3	Pancreas	Pancreatic Adenocarcinoma	Pancreatic Adenocarcinoma		4.19836	0.609565	0.0154662	0.376463	0	0.285967	0.0416761	0.623995	6.46227	6.61447	4.84391	3.2608	0.546396	0.143702	0.946903	0.0287276	0	0.453724	0.0145738
ACH-000114	SU8686	Pancreas	Pancreatic Adenocarcinoma	Pancreatic Adenocarcinoma		3.74264	0.628582	0.189444	0.0565849	0	0.33089	0	0.038807	4.65743	3.84968	0.266809	3.69446	0.102767	2.956	0.871131	0.98905	0	0.350687	0
ACH-000138	CFPAC1	Pancreas	Pancreatic Adenocarcinoma	Pancreatic Adenocarcinoma		0.630178	0.0422367	0.064429	0.0827639	0	0.4082	0	3.09862	1.18733	5.43882	3.33983	0.0547665	0.0577788	3.69619	0.461183	0.658336	0	0.596544	0.0511396
ACH-000094	HPAFII	Pancreas	Pancreatic Adenocarcinoma	Pancreatic Adenocarcinoma		0.215184	1.59855	0.014151	0.0426009	0	0.23477	0	4.30545	4.53931	5.45645	4.37763	0.062847	0.0767698	0.173666	0.463519	0.252872	0	0.441532	0.0128146
ACH-000270	HPAC	Pancreas	Pancreatic Adenocarcinoma	Pancreatic Adenocarcinoma		1.52952	0.156411	0	0.175071	0	0.648841	0	0	3.79028	5.32731	2.13183	1.35157	0.0305409	2.70004	0.202355	0.172271	0	0.331265	0.0181484
ACH-000155	SW1990	Pancreas	Pancreatic Adenocarcinoma	Pancreatic Adenocarcinoma		0.664397	0.0878973	0	0.202764	0	0	0	0.0395259	0.868665	2.69174	0.95203	0.0614818	0	2.69315	2.19572	0.0669833	0	0.992622	0.0170325
ACH-000060	PANC1005	Pancreas	Pancreatic Adenocarcinoma	Pancreatic Adenocarcinoma		0.371674	0.217486	0.0711668	0.0776928	0	0.291084	0	0.112883	3.52384	6.57051	3.18645	0.231311	0.137624	5.68713	0.42437	0.329034	0	0.597266	0
ACH-000139	PANC0327	Pancreas	Pancreatic Adenocarcinoma	Pancreatic Adenocarcinoma		0.521595	0.722329	0	0.0991511	0	0.281126	0	0.109239	2.981	4.90215	2.65132	0.553876	0.0855144	4.59175	0.320884	0.267765	0	0.465474	0
ACH-000417	PANC0813	Pancreas	Pancreatic Adenocarcinoma	Pancreatic Adenocarcinoma		0.318532	1.3397	0.0378137	0.120749	0	0.272049	0	0.0957543	6.65581	6.24747	2.89586	4.12116	0.0384474	0.981247	0.329182	0.0780305	0	0.467155	0.0200349
ACH-000042	PANC0203	Pancreas	Pancreatic Adenocarcinoma	Pancreatic Adenocarcinoma		0.166596	1.04036	0.0584634	0.200964	0	0.320056	0	0.569071	1.54501	5.01958	2.90062	0.205679	0.0554872	4.73769	0.329563	0.425473	0.00598629	0.276287	0.00907481
ACH-000031	PANC0213	Pancreas	Pancreatic Adenocarcinoma	Pancreatic Adenocarcinoma		2.47051	0.981837	0	0.102895	0.0179447	1.30024	0	0.0906502	6.82305	5.06888	3.32375	2.16041	0.0264786	4.55236	1.93744	0.32073	0.0103172	0.323226	0.0165149
ACH-000235	PANC0403	Pancreas	Pancreatic Adenocarcinoma	Pancreatic Adenocarcinoma		1.71928	0.132748	0	0.158394	0	0.24331	0	0.139418	5.12873	5.30554	3.38962	0.692004	0.0406147	0.358802	0.955099	0.172165	0	0.355403	0
ACH-000093	PANC0504	Pancreas	Pancreatic Adenocarcinoma	Pancreatic Adenocarcinoma		2.73177	0.426727	0.027498	1.15103	0	0.444074	0	1.76059	4.46783	5.42007	4.3773	1.45668	0.163526	3.41753	2.82792	0.084282	0	0.40344	0
ACH-000178	HS766T	Pancreas	Pancreatic Adenocarcinoma	Pancreatic Adenocarcinoma		5.52213	0.80823	0.428036	3.24734	0	0.083178	0	0	1.22215	6.16079	4.25204	0	0.77099	0.467447	2.12103	0.0865895	0	0.469608	0.0234314
ACH-000354	CAPAN1	Pancreas	Pancreatic Adenocarcinoma	Pancreatic Adenocarcinoma		0.193214	1.32261	0.0288181	0.0709869	0	0.339647	0	0.912395	3.42085	4.80594	2.78375	1.574	0.090302	1.73605	0.78552	1.12516	0	1.8567	0.0158001
ACH-000107	CAPAN2	Pancreas	Pancreatic Adenocarcinoma	Pancreatic Adenocarcinoma		0.146565	2.38609	0.216475	0.714601	0	0.679853	0	0.531828	7.17423	6.8598	2.32975	3.97902	0	4.26924	1.0902	0.448483	0	0.52077	0.0116702
ACH-000281	KP2	Pancreas	Pancreatic Adenocarcinoma	Pancreatic Adenocarcinoma		0.591239	0.234062	0.0192934	0.00996196	0	0.829697	0	0.273462	3.20821	5.2932	2.91896	0.310885	0	3.99206	0.165395	0.186374	0	0.876986	0
ACH-000652	SUIT2	Pancreas	Pancreatic Adenocarcinoma	Pancreatic Adenocarcinoma		5.33433	2.61781	0	0.0952804	0	0	0	1.6212	2.09535	4.69103	2.76452	0.106608	0.206126	2.41876	0.45091	0.384798	0	0.600934	0
ACH-000265	KP4	Pancreas	Pancreatic Adenocarcinoma	Pancreatic Adenocarcinoma		2.38043	1.12003	0	0.069874	0	0.156417	0	0.0163152	3.49388	0.548497	0.0897503	0.306804	0.0520291	4.15123	0.644354	0.269487	0	0.477414	0.0314997
ACH-000085	T3M4	Pancreas	Pancreatic Adenocarcinoma	Pancreatic Adenocarcinoma		5.41256	0.823718	0.0635402	0.126007	0	0.19856	0	0.301606	7.0866	5.69521	3.78549	6.91312	0.736243	2.64832	0.687884	0.0681342	0	0.983467	0.0163679
ACH-000205	PK59	Pancreas	Pancreatic Adenocarcinoma	Pancreatic Adenocarcinoma		0.30977	1.97661	0.520248	2.15249	0	0.09846	0	0.127779	4.82236	6.35337	3.06817	1.62519	0.522917	0.360542	1.9656	0.327775	0	0.646052	0.0824301
ACH-000307	PK1	Pancreas	Pancreatic Adenocarcinoma	Pancreatic Adenocarcinoma		0.103809	0.688014	0.0307259	0.0094905	0	0.255101	0	0.0546887	3.04786	5.96531	4.62246	1.15503	0.111855	3.64153	0.119314	0.194348	0	0.841005	0
ACH-000468	PK45H	Pancreas	Pancreatic Adenocarcinoma	Pancreatic Adenocarcinoma		7.24505	0.715215	0.123332	0	0	0.0853539	0	0	1.24444	1.24185	0	0	0	4.13755	2.83944	0.135107	0	0.406242	0
ACH-002039	PK8	Pancreas	Pancreatic Adenocarcinoma	Pancreatic Adenocarcinoma		5.15542	0.358615	0.0250217	0.00951057	0	0	0	0.0471182	6.85574	5.44472	3.52928	6.49373	0	2.05274	0.306132	0.265318	0	0.586093	0
ACH-000502	TCCPAN2	Pancreas	Pancreatic Adenocarcinoma	Pancreatic Adenocarcinoma		0.684485	0.0990514	0	0.0130992	0	0.152627	0	1.83356	0.967585	2.51347	0.0320881	0.119612	0	2.00272	0.0728097	1.20433	0	0.208457	0
ACH-000347	QGP1	Pancreas	Pancreatic Neuroendocrine Tumor	Pancreatic Neuroendocrine Tumor		0.156992	0.0113625	0	0	0	0.0379472	0	5.30289	1.26413	0.0463891	0	0.018137	2.93601	0.696639	0.15988	1.12366	0	0.561685	0
ACH-000046	ACHN	Kidney	Renal Cell Carcinoma	Papillary Renal Cell Carcinoma		5.2643	0.180817	0	0.0108486	0	0.236407	0	0.207561	2.60845	1.24111	0.0482627	0	0	5.4937	0.257789	0.213607	0	0.464905	0
ACH-000234	CAKI2	Kidney	Renal Cell Carcinoma	Papillary Renal Cell Carcinoma		6.26021	2.05073	0.0299193	0.00829469	0.0320811	0.157187	0	0.0662215	1.80925	0.0777735	1.01767	0	0.130653	4.70407	0.258769	0.299782	0	1.80263	0
ACH-003471	CCLFTHYR0006T	Thyroid	Well-Differentiated Thyroid Cancer	Papillary Thyroid Cancer		6.93461	0.0214925	0	0.0615536	0	0	0	0.111276	0.400843	0.755028	0	0	0	2.32828	0.565398	0.161499	0	0.333893	0
ACH-002440	CCLFTHYR0008T	Thyroid	Well-Differentiated Thyroid Cancer	Papillary Thyroid Cancer		1.35782	0.146016	0.36931	0.0263086	0	0	0	0.0153605	9.82633	0.0817923	0	3.29001	0	2.7577	0.260787	0	0	0.0133336	0.0755586
ACH-001528	IHH4	Thyroid	Well-Differentiated Thyroid Cancer	Papillary Thyroid Cancer		0.0238444	0.231844	0	0	0	0.0888133	0	0	0	0	0	0	0.126876	4.52401	0.19901	0.293828	0	0.149712	0
ACH-000829	HUNS1	Lymphoid	Mature B-Cell Neoplasms	Plasma Cell Myeloma		0.23331	0	0	0.00787291	0	0.0215153	0	0	0.0255462	0.0395399	0	0	0.169032	2.59857	0.224056	0.0954681	0	0.00586129	0
ACH-000512	INA6	Lymphoid	Mature B-Cell Neoplasms	Plasma Cell Myeloma		0.3804	0.067808	0	0	0.0234214	0.0554067	0	0	4.55711	0.038203	0	0.184599	0.11048	0.276213	0.38981	0.421649	0	0.031326	0
ACH-000889	KMM1	Lymphoid	Mature B-Cell Neoplasms	Plasma Cell Myeloma		5.50277	0.0704374	0	0.0453339	0	0	0	0	1.45211	0.0183707	0	0.0230239	0.0370195	3.89718	0.117332	0.0384235	0	0.015135	0.0547846
ACH-000588	KMS26	Lymphoid	Mature B-Cell Neoplasms	Plasma Cell Myeloma		0.184386	0.464732	0	0.0100823	0	0.289168	0	0.0476515	0	0.0683833	0.110052	0.15884	0.384472	2.83678	0.171109	0.343498	0	0.121668	0
ACH-000204	LP1	Lymphoid	Mature B-Cell Neoplasms	Plasma Cell Myeloma		0.163433	0.0337958	0.160629	0.0204972	0	0.26216	0	0.00784708	0.0830132	0.10524	0.0694451	0	0.0845936	0.0958853	0.16479	0.424996	0	0.999685	0
ACH-000763	MM1S	Lymphoid	Mature B-Cell Neoplasms	Plasma Cell Myeloma		4.91287	0.0173162	0	0.00906047	0	0.148823	0	0	4.35581	0.0600723	0	0.0839608	0.0443955	2.71766	0.0403524	0.151761	0	0.0393981	0.0153334
ACH-000745	MOLP8	Lymphoid	Mature B-Cell Neoplasms	Plasma Cell Myeloma		0.298739	2.99598	0.0488834	0.0300337	0	0.0542289	0	0.0154804	0.0455758	0.0496586	0.0323872	2.33046	0.0744205	1.03162	0.1888	0.885092	0	0.364509	0
ACH-000854	OCIMY5	Lymphoid	Mature B-Cell Neoplasms	Plasma Cell Myeloma		5.21811	0.202678	0	0.00789586	0	0	0	0	3.27072	0.0900458	0	2.01925	0	2.87444	0.183201	0.782419	0	0.251864	0
ACH-000436	OCIMY7	Lymphoid	Mature B-Cell Neoplasms	Plasma Cell Myeloma		0.358357	0.929326	0.0257787	0	0	0.142074	0	0	4.86826	0.0702396	0	3.06872	0.316452	0.138538	0.0564906	0.135105	0	0.138221	0
ACH-000057	OPM1	Lymphoid	Mature B-Cell Neoplasms	Plasma Cell Myeloma		1.57023	0	0.148525	0	0	0.104049	0	0	0.915844	0.167456	0.0211812	0	0.196851	0.191018	0.325085	0.0654579	0	0	0.0163765
ACH-000024	OPM2	Lymphoid	Mature B-Cell Neoplasms	Plasma Cell Myeloma		0.285659	0.0124571	0.204943	0.00970117	0.0403342	0.190132	0	0.0406849	2.59244	0.172883	0.105406	0	0.207114	0.615555	0.223899	0.369851	0	0	0.0166033
ACH-000817	RPMI8226	Lymphoid	Mature B-Cell Neoplasms	Plasma Cell Myeloma		1.71759	0.0302005	0	0	0	0.0956531	0	0.0550137	2.47685	0.073971	0	0.0232511	0	0.377791	0.101767	0.23948	0	0.2737	0.0156303
ACH-000363	SKMM2	Lymphoid	Mature B-Cell Neoplasms	Plasma Cell Myeloma		0.323669	0	0.0299857	0.0628885	0	0.0826208	0	0.0319485	0.514279	0.0329824	0	0	0.15708	0.240148	0.245581	0.34082	0	0.137114	0.0444067
ACH-000183	L363	Lymphoid	Mature B-Cell Neoplasms	Plasma Cell Myeloma		0.234568	0.0896392	0.221778	0.0675713	0.0227896	0.209715	0	0.0459573	0.578891	0.351421	0.310623	0.0969486	1.30356	2.62007	0.32492	0.302795	0	0.170246	0.502845
ACH-000838	AMO1	Lymphoid	Mature B-Cell Neoplasms	Plasma Cell Myeloma		0.463563	1.62948	0.0255179	0	0.0328583	0	0	0.0307951	0.100038	0.0663965	0.0176398	0.0698589	0.0841024	2.54873	0.0930003	0.380594	0	0.4282	0.0298373
ACH-000653	JJN3	Lymphoid	Mature B-Cell Neoplasms	Plasma Cell Myeloma		3.79758	0.483372	0	0.0446949	0.0221888	0.0272942	0	0.0668745	5.66283	0.0305649	0	2.38252	0	3.0512	0.0783721	0.0708949	0	0.47027	0
ACH-000380	KMS12BM	Lymphoid	Mature B-Cell Neoplasms	Plasma Cell Myeloma		0.132906	0.00654507	0.060266	0	0	0	0	0	0.0311143	0.0316747	0	0.0171794	0.0320444	3.89871	0.875182	0.382135	0	0.322445	0
ACH-000453	MOLP2	Lymphoid	Mature B-Cell Neoplasms	Plasma Cell Myeloma		0.166257	0.0688483	0	0.695931	0.0130205	0.134666	0	0	0.0747219	0.0531697	0	0.0564476	0.0455981	1.10532	0.0094776	0.478772	0	0.973401	0
ACH-000821	EJM	Lymphoid	Mature B-Cell Neoplasms	Plasma Cell Myeloma		0.372452	0.550289	0.092727	0.0312328	0	0.0676057	0	0.0205143	3.26037	0.127689	0.0216332	0	0.199679	0.0988507	0.217701	0.797187	0	0.248345	0
ACH-000050	NCIH929	Lymphoid	Mature B-Cell Neoplasms	Plasma Cell Myeloma		0.123877	0.317797	0.0113396	0.0235946	0	0	0	0	4.08985	0.0394318	0	0.990664	0.326644	1.2399	0.0780127	0.135288	0	0.474969	0.0102642
ACH-000193	KARPAS620	Lymphoid	Mature B-Cell Neoplasms	Plasma Cell Myeloma		1.76379	0.168527	0	0.00937727	0	0	0.0403987	0.104127	0.342994	0.0522364	0.0230907	0.0481092	0.17185	2.56104	0.216029	0.821761	0	0.774614	0
ACH-000564	KHM1B	Lymphoid	Mature B-Cell Neoplasms	Plasma Cell Myeloma		0.291558	0.0061946	0	0.00957793	0	0.0294204	0	0.0205612	0.0151921	0.0164065	0	0	0.14962	0.239923	0.0439324	0.143975	0	0.00695862	0
ACH-000714	KMS11	Lymphoid	Mature B-Cell Neoplasms	Plasma Cell Myeloma		6.82306	0.517932	0	0	0	0.269872	0	0.0331643	3.74148	0	0.0711407	0	0	1.42162	0.25551	0.0531781	0	0.53724	0.0861615
ACH-000598	KMS21BM	Lymphoid	Mature B-Cell Neoplasms	Plasma Cell Myeloma		0.365207	0.0376479	0	0.114571	0	0.116644	0	0	0.0888879	0.0484427	0	0	0.096189	0.146814	0.193261	0.348269	0	0.464755	0.0175599
ACH-000576	KMS27	Lymphoid	Mature B-Cell Neoplasms	Plasma Cell Myeloma		0.152538	1.53986	0	0.0105994	0	0.0624616	0	0.0849908	0.0173091	0.0176298	0	0.0268794	0.0178179	0.201636	0.211349	0.407725	0	0.0490201	0.0182467
ACH-001541	KMS28PE	Lymphoid	Mature B-Cell Neoplasms	Plasma Cell Myeloma		0	0.0449494	0	0	0	0.0501673	0	0	4.35279	0	0	0	0.187365	0.836252	0.132757	0.392911	0	0.576311	0
ACH-000419	KMS28BM	Lymphoid	Mature B-Cell Neoplasms	Plasma Cell Myeloma		0.145735	0.0447494	0	0	0	0	0.0235449	0.0199894	2.57176	0.0265919	0	0.0239579	0.272231	1.2703	0.106246	0.129267	0	0.0287445	0.0349341
ACH-000541	KMS34	Lymphoid	Mature B-Cell Neoplasms	Plasma Cell Myeloma		0.111963	0.0198485	0.0646704	0.0345665	0	0.119073	0	0.0209168	1.72822	0.145604	0	0.0199211	0.0635029	0.308283	0.427997	1.00928	0	0.0256086	0.0192109
ACH-000167	KE97	Lymphoid	Mature B-Cell Neoplasms	Plasma Cell Myeloma		0.214633	0.0491456	0	0	0.0208428	0.0909374	0	0.180881	0.239999	0.133308	0.0452039	0.0880547	0	1.85433	0.0583664	0.22229	0	0.0848303	0
ACH-000626	U266B1	Lymphoid	Mature B-Cell Neoplasms	Plasma Cell Myeloma		0.976251	1.58405	0.140173	0	0	0	0	0.277568	1.50735	0.443629	0.220461	0.160854	0.0297115	3.0746	0.0402149	1.03558	0	0	0
ACH-002787	NCCPRMS1C1	Soft Tissue	Rhabdomyosarcoma	Pleomorphic Rhabdomyosarcoma		5.63573	0.0750739	0	0.259558	0	0.108286	0	0	0.0906516	0.0604404	0	0	0	5.30871	1.89977	0.0433291	0.0120637	0.165433	0
ACH-001556	MERO25	Pleura	Pleural Mesothelioma	Pleural Mesothelioma, Biphasic Type		6.845	1.37847	0	0.0103316	0	0.0410411	0	0.0291249	0.78679	0.113592	0.0306143	0	0	3.13338	2.72332	0	0	0.445804	0.0539829
ACH-001558	MERO48A	Pleura	Pleural Mesothelioma	Pleural Mesothelioma, Biphasic Type		9.17808	0.710599	0.0291518	1.47817	0	0.271273	0	0	1.54192	0.106928	0.0835551	0	0	4.22663	0.840898	0	0	0.571745	0
ACH-001560	MERO83	Pleura	Pleural Mesothelioma	Pleural Mesothelioma, Biphasic Type		7.14383	0.344518	0.0623621	0	0	0.130119	0	0	1.2637	0.183879	0.0317636	0	0	5.39673	0.590055	0	0	0.37087	0
ACH-001561	MERO84	Pleura	Pleural Mesothelioma	Pleural Mesothelioma, Biphasic Type		7.49392	0.6351	0	2.4804	0	0	0	0.0732074	3.46146	0.776436	0	0.988445	0	2.74169	3.78325	0.0457994	0.381742	0.258041	0
ACH-000335	MSTO211H	Pleura	Pleural Mesothelioma	Pleural Mesothelioma, Biphasic Type		6.62344	0.590019	0	0	0	0.160687	0	0	1.29678	0.0541747	0	0	0	4.31072	0.324853	0.0928258	0	0.192872	0
ACH-000092	NCIH2452	Pleura	Pleural Mesothelioma	Pleural Mesothelioma, Biphasic Type		6.24273	0.676675	0.0603919	0.076254	0	0.132408	0	0.0201046	2.01738	0.37413	0.0214015	0.0636755	0.0318977	4.62525	1.9773	0.0324028	0	0.208074	0.181648
ACH-001555	MERO14	Pleura	Pleural Mesothelioma	Pleural Mesothelioma, Epithelioid Type		7.36068	0.145177	0	0.853746	0	0.310375	0	0.0504167	1.35826	0.0599851	0	0	0.108168	4.88208	0.868287	0.0438806	0	0.493234	0
ACH-001557	MERO41	Pleura	Pleural Mesothelioma	Pleural Mesothelioma, Epithelioid Type		7.57036	0.0210433	0	0.120309	0	0.0866235	0	0	0.0884741	0.23533	0	0	0	3.77269	1.08977	0.10996	0	0.241586	0
ACH-001559	MERO82	Pleura	Pleural Mesothelioma	Pleural Mesothelioma, Epithelioid Type		6.17157	0.612266	0	0	0	0.0191254	0	0.0229955	0.0477282	0.403263	0	0	0	3.82146	0.531733	0.0387129	0	0.0898981	0
ACH-001562	MERO95	Pleura	Pleural Mesothelioma	Pleural Mesothelioma, Epithelioid Type		8.15519	0.0955194	0	0.383611	0	0.0629119	0	0	0.0156431	0.261794	0	0	0	2.8278	2.29753	0.0759625	0	0.623887	0
ACH-000645	JL1	Pleura	Pleural Mesothelioma	Pleural Mesothelioma, Epithelioid Type		7.74988	0.106485	0	0.238678	0	0.0731786	0	0	0.681001	0.137965	0.0269742	0	0	4.4327	2.3852	0.0822339	0.0655751	0.526809	0
ACH-001547	LO68	Pleura	Pleural Mesothelioma	Pleural Mesothelioma, Epithelioid Type		7.67185	1.66291	0	0.0212864	0	0.13682	0	0	0.0257999	0.0426667	0	0	0	4.25521	2.25685	0.0365132	0	0.141494	0
ACH-001977	NO36	Pleura	Pleural Mesothelioma	Pleural Mesothelioma, Epithelioid Type		6.01701	0.107727	0	0.255781	0	0.0618163	0	0	0	0.151172	0	0	0	4.6549	0.286419	0	0	1.05697	0
ACH-001992	ONE58	Pleura	Pleural Mesothelioma	Pleural Mesothelioma, Epithelioid Type		5.58499	0.309237	0	0	0	0.159517	0	0	0.0317128	0.220264	0.059095	0	0	5.11698	1.09839	0.0697819	0	0.53235	0
ACH-000648	NCIH28	Pleura	Pleural Mesothelioma	Pleural Mesothelioma, Epithelioid Type		0.131269	0.257497	0.0551776	0	0	0.116314	0	0.188412	2.61838	0.0337366	0.757339	0.198039	0.128538	4.32955	0.339207	0.188509	0	0.523893	0.014958
ACH-000367	NCIH226	Pleura	Pleural Mesothelioma	Pleural Mesothelioma, Epithelioid Type		6.05773	0.531597	0	1.50763	0	0.146427	0	0.123693	1.54688	2.50421	0.231268	0.0847759	0.081566	4.52148	1.32028	0	0	0.699563	0
ACH-000319	MPP89	Pleura	Pleural Mesothelioma	Pleural Mesothelioma, Epithelioid Type		6.63865	0.523951	0.0667491	2.87253	0	0.126868	0	0.0543373	0.147746	0.816405	0.0191511	0.057837	0.0227598	3.5709	1.14658	0.136799	0.0381678	0.436282	0.0123227
ACH-000569	ISTMES1	Pleura	Pleural Mesothelioma	Pleural Mesothelioma, Epithelioid Type		5.81191	0.206206	0	3.97386	0	0.1238	0	0.049292	0.860124	0.0795713	0.912994	0.114755	0	4.74164	0.828301	0.0799945	0	0.320381	0.0195482
ACH-000331	ISTMES2	Pleura	Pleural Mesothelioma	Pleural Mesothelioma, Epithelioid Type		5.22413	0.056646	0.0418555	0.0532323	0	0.31409	0	0.0780838	0.494373	0.144418	0	0.0444934	0	3.21895	2.58984	0	0	0.619459	0.0258155
ACH-002033	HMMME	Pleura	Pleural Mesothelioma	Pleural Mesothelioma, Epithelioid Type		6.70328	0.85719	0	0	0	0	0	0	0.924219	0.177289	0	0	0	3.43284	2.87137	0	0.0187438	0.10707	0
ACH-000086	ACCMESO1	Pleura	Pleural Mesothelioma	Pleural Mesothelioma, Epithelioid Type		7.54215	0.95859	0	0	0	0.220517	0	0.0196279	0.675367	0.180893	0.0224672	0.0186769	0.0160427	4.38266	0.347711	0.149782	0	0.196791	0
ACH-000153	NCIH2052	Pleura	Pleural Mesothelioma	Pleural Mesothelioma, Sarcomatoid Type		7.18573	1.19043	0.100255	0.193748	0	0.547978	0.14156	0.0331587	0.375713	2.23015	0	0	0.157731	5.4383	0.791362	0	0.0489169	0.330963	0.0284008
ACH-002035	LCAM1	Lung	Non-Small Cell Lung Cancer	Poorly Differentiated Non-Small Cell Lung Cancer		5.77888	1.36461	0.0571605	0	0	0.322589	0	0	0.0200221	2.84157	0	0	0	6.35639	0.177271	0.0476096	0	0.825417	0
ACH-000456	BCPAP	Thyroid	Poorly Differentiated Thyroid Cancer	Poorly Differentiated Thyroid Cancer		7.33793	0.800861	0.564854	0.936779	0	0.514586	0	0.071764	1.51999	0.452401	0.0947536	0.0191696	0.0155118	3.96235	0.909877	0.257863	0	0.578614	0
ACH-002214	BC1	Lymphoid	Mature B-Cell Neoplasms	Primary Effusion Lymphoma		0.139285	0.00901602	0	0	0	0	0	0	0	0	0	0	0.114492	0.0332602	0.488459	0.0858978	0	0	0
ACH-002478	BC2	Lymphoid	Mature B-Cell Neoplasms	Primary Effusion Lymphoma		0	0	0	0	0	0.0168999	0	0	0	0	0	0	0	0	0.237281	0.0715018	0	0	0
ACH-002215	BC3	Lymphoid	Mature B-Cell Neoplasms	Primary Effusion Lymphoma		0	0	0	0.0723322	0	0.214444	0	0	1.31935	0.588976	0.112516	0	0.0832855	0.0479473	0.517131	0.302479	0	0.613004	0
ACH-000923	BCP1	Lymphoid	Mature B-Cell Neoplasms	Primary Effusion Lymphoma		0.185494	0	0.0202312	0.0188079	0.0127918	0.112788	0	0.0385163	0.0626177	0.0923062	0	0.0127675	1.66458	0.11759	0.526165	0.418275	0	0.0041418	0.0105736
ACH-001033	CHLA57	CNS/Brain	Embryonal Tumor	Primitive Neuroectodermal Tumor		0.368511	4.68169	0	0	0	0.0985287	0	5.88067	5.73513	0	0	0	0	5.35603	0.193239	0.609073	0	0.942849	0
ACH-001711	PFSK1	CNS/Brain	Embryonal Tumor	Primitive Neuroectodermal Tumor		7.36872	0.554969	0.145187	0.0531725	0	0.0589828	0	0	0.105984	0.0408237	0	0	0.0182012	4.38558	0.879323	0.347627	0	0	0
ACH-001670	TASK1	CNS/Brain	Embryonal Tumor	Primitive Neuroectodermal Tumor		6.79308	1.17969	0	1.78091	0	0.173406	0	0.045675	0.97455	0	0	0	0.0456792	4.31008	0.350409	1.24177	0	0.741184	0.913639
ACH-000090	PC3	Prostate	Prostate Adenocarcinoma	Prostate Adenocarcinoma		4.17045	0.423623	0	0.608904	0	0.158598	0	0.0355282	3.36322	5.47918	0.110655	0.0218976	0.0283612	3.2575	0.803223	0.152656	0	0.294077	0.201586
ACH-000977	LNCAPCLONEFGC	Prostate	Prostate Adenocarcinoma	Prostate Adenocarcinoma		1.27139	0.0216972	0	0	0	0.281434	0	3.57293	0.381003	0.0192365	0	0.0231162	0	1.60075	0.093548	0.93583	0	1.17155	0.0193845
ACH-000952	MDAPCA2B	Prostate	Prostate Adenocarcinoma	Prostate Adenocarcinoma		0.360341	0.0167473	0	0.0126917	0	0.129286	0	0.989211	0.201986	0.156663	0	0	0.24858	0.0388168	0.423715	2.38408	0	1.29802	0.0237181
ACH-000956	22RV1	Prostate	Prostate Adenocarcinoma	Prostate Adenocarcinoma		6.69526	0.242122	0	0.0109359	0	0.101634	0	3.62174	0.545939	0.0818931	0.0277655	0.109726	0.113034	2.86777	0.690626	0.360691	0	0.629356	0.106744
ACH-000115	VCAP	Prostate	Prostate Adenocarcinoma	Prostate Adenocarcinoma		0.351982	1.10375	0	0	0	0.0615716	0	5.84412	1.70697	0.54027	0.0595588	1.3041	0.0109688	0.204758	0.0728755	0.422083	0	0.341069	0.0784554
ACH-000979	DU145	Prostate	Prostate Adenocarcinoma	Prostate Adenocarcinoma		0.962087	0.429614	0	0	0	0.0857115	0	0	1.40309	3.33665	0.0519164	0.145915	1.78489	3.44008	0	0.17249	0	0.664461	0
ACH-000177	NCIH660	Prostate	Prostate Small Cell Carcinoma	Prostate Small Cell Carcinoma		0.268965	0.00783703	0.0451158	0.0592431	0	0.256266	0.0815087	0.00860162	0.626013	0.827278	0.0748068	0	1.72453	4.11842	1.19832	0.077619	0.0257999	0.935829	0.0647877
ACH-001459	C80	Bowel	Colorectal Adenocarcinoma	Rectal Adenocarcinoma		1.35057	0.00954783	0	0.0204361	0	0	0	5.16696	4.42763	1.26338	0.075701	0.0484371	0	0.0241097	0.038873	0.315177	0	0.0845963	0
ACH-001461	C99	Bowel	Colorectal Adenocarcinoma	Rectal Adenocarcinoma		0.0623373	0.0317946	0	0.0259955	0	0.17504	0	5.1804	4.5675	1.79437	0.0664709	0.013112	0	0.0250189	0.0952061	0.570693	0	0.302431	0
ACH-000286	SNU1033	Bowel	Colorectal Adenocarcinoma	Rectal Adenocarcinoma		3.56111	1.66451	0.0235676	0.436994	0	0.132707	0	2.75298	4.17525	4.99659	1.88216	0.190501	0.0644428	2.20408	1.08108	0.406556	0	0.3922	0.0224459
ACH-002532	SNU1411	Bowel	Colorectal Adenocarcinoma	Rectal Adenocarcinoma		0	0.810307	0.0864577	0.008626	0	0	0	5.77863	6.2244	4.64458	2.00312	2.65438	0	0.0360869	0.986123	0.946629	0	0.690274	0
ACH-002535	SNU254	Bowel	Colorectal Adenocarcinoma	Rectal Adenocarcinoma		0.478863	0.774875	0	4.77686	0	0.0892147	0.05342	0.118529	2.08253	5.92109	2.33275	0.0470777	0	3.23992	0.738975	0.100396	0	0.325782	0
ACH-000708	SNU283	Bowel	Colorectal Adenocarcinoma	Rectal Adenocarcinoma		0.251068	0.0381749	0	0	0	0.0901732	0	5.62779	5.86916	4.49093	1.88097	0	0.0141553	0.0983683	0.428554	0.246577	0.00942171	0.371249	0.0254796
ACH-000683	SNU503	Bowel	Colorectal Adenocarcinoma	Rectal Adenocarcinoma		7.66124	2.38178	0	0.0176469	0	0	0	0.109541	4.56664	4.66913	3.08467	2.68584	1.91237	2.73833	0.254364	0.232777	0	1.42787	0
ACH-000532	SNU61	Bowel	Colorectal Adenocarcinoma	Rectal Adenocarcinoma		0	0.57198	0	0.172415	0	0	0.0334364	3.85779	4.48628	4.09335	1.58425	0.279484	0	0.82989	0.183514	0.522137	0	0.349073	0
ACH-000470	SW1463	Bowel	Colorectal Adenocarcinoma	Rectal Adenocarcinoma		0.948858	0.299348	0	0	0	0	0	4.65111	5.23418	4.85778	3.90967	0.0512593	0	1.53989	0.575238	0.199067	0	0.567612	0
ACH-000421	SW837	Bowel	Colorectal Adenocarcinoma	Rectal Adenocarcinoma		1.08092	1.15392	0	0.0993383	0	1.1677	0	0.821473	3.31218	5.07388	1.34561	0.641562	0.131061	0.83952	2.8857	1.02448	0	1.13215	0.041006
ACH-000565	RCM1	Bowel	Colorectal Adenocarcinoma	Rectal Adenocarcinoma		0.221974	0.965523	0.108852	0.0344031	0	0.0858488	0	4.54547	4.0051	5.16656	4.62882	0.199408	0.150955	0.76851	0.979099	0.978434	0	0.329784	0
ACH-002024	ECC4	Bowel	Colorectal Adenocarcinoma	Rectal Adenocarcinoma		0	0	0	0.0597097	0	0.050354	0	6.73211	0.277731	0.0720097	0.0688496	0	2.09683	0.214595	1.84607	4.10386	0.840176	0.413603	0
ACH-002025	TT1TKB	Bowel	Colorectal Adenocarcinoma	Rectal Adenocarcinoma		3.38	0.347634	0	0.0647422	0	0.119934	0	0.548727	2.19096	4.74	2.12922	0.148378	0	1.558	0.802422	1.55809	0	0.721635	0
ACH-001194	SKRC31	Kidney	Renal Cell Carcinoma	Renal Cell Carcinoma		6.66088	0.315221	0.0347045	0	0	0.0152064	0	0	2.58903	0.0705171	0.0537203	0	0.0265621	3.72754	1.26422	0.121958	0	0.344321	0.107069
ACH-000385	SKRC52	Kidney	Renal Cell Carcinoma	Renal Cell Carcinoma		5.65407	1.70343	0.0587792	0.07602	0	0.109405	0	0.373863	3.06755	0.0883696	0.0779088	0.0172464	0	3.25714	0.237624	0.147876	0	0.596784	0.0200235
ACH-002533	SNU482	Kidney	Renal Cell Carcinoma	Renal Cell Carcinoma		3.99472	0.110298	0	0.486625	0	0.170844	0	2.19979	0.963988	1.57	0.660928	0	0	4.65288	0.843075	0.120538	0	0.22448	0
ACH-000428	UO31	Kidney	Renal Cell Carcinoma	Renal Cell Carcinoma		7.23668	0.417125	0.0951453	0.0131035	0	0	0	0	0.672007	1.10254	0.127595	0	0.0997342	4.74535	0.532458	0.292746	0	0.201456	0
ACH-001688	UMRC7	Kidney	Renal Cell Carcinoma	Renal Cell Carcinoma		0	0.309518	0	0	0	0.00100953	0	0.00937011	0.21658	0	1.37494	0	0.0603615	3.24869	0.741704	0.0425127	0	0.323276	0
ACH-000457	CAL54	Kidney	Renal Cell Carcinoma	Renal Cell Carcinoma		6.08278	1.5949	0	0	0	0.277329	0	1.08279	1.5392	2.3116	1.65592	0	0.0778268	5.07039	0.186081	0.360854	0	1.35314	0
ACH-000792	BFTC909	Kidney	Renal Cell Carcinoma	Renal Cell Carcinoma		6.85464	0.0661939	0.0618992	0.0341425	0	0.0970727	0	0.0335463	2.80393	0.157014	0.0186328	0.0797133	0.39378	5.49203	0.457228	0.17142	0	0.290533	0
ACH-001398	SW156	Kidney	Renal Cell Carcinoma	Renal Cell Carcinoma		1.96582	0.0132707	0	0	0	0	0	0.259486	1.08915	0.560331	0.117098	0	0	3.09361	0.216649	0.41181	0	0.249945	0
ACH-000555	A498	Kidney	Renal Cell Carcinoma	Renal Cell Carcinoma		5.22679	0.0120995	0	0.00894577	0	0.0734172	0	0.0353353	2.93022	0.0287898	0	0.0222755	0	3.89646	0.518253	0.124766	0	0.881571	0.0307259
ACH-000429	A704	Kidney	Renal Cell Carcinoma	Renal Cell Carcinoma		0.310078	0.301191	0.0348862	0.0176227	0	0.100387	0	0.468103	2.10381	0.0302923	0.116072	0	0.0992521	2.51487	0.826852	0.375823	0	0.456678	0
ACH-000171	VMRCRCZ	Kidney	Renal Cell Carcinoma	Renal Cell Carcinoma		2.08331	0.0235151	0.0513972	0.0121381	0	0.258599	0	0.40162	1.88019	0.198502	0	0	0	4.10919	0.293465	0.740661	0	0.382806	0
ACH-000189	RCC10RGB	Kidney	Renal Cell Carcinoma	Renal Cell Carcinoma		4.4643	0.0408462	0.0921953	0.0579299	0	0.195794	0	0.0645118	2.8104	3.38193	2.2703	0	0.0108958	3.38329	0.834168	0.229839	0	0.605224	0
ACH-000495	TUHR4TKB	Kidney	Renal Cell Carcinoma	Renal Cell Carcinoma		5.03426	1.55128	0	0.0237536	0	0.0893992	0	0	2.89095	0.128127	1.09878	0.0612356	0	3.56262	0	0.556223	0	0.871548	0
ACH-000317	TUHR14TKB	Kidney	Renal Cell Carcinoma	Renal Cell Carcinoma		4.53746	0.226954	0.354013	0	0.0715993	0.732796	0	0.496069	2.07076	0.608096	0.965911	0.101557	0	3.02029	0.610972	0.675819	0	0.972525	0.0430869
ACH-000484	VMRCRCW	Kidney	Renal Cell Carcinoma	Renal Cell Carcinoma		4.99128	0.23929	0	0.0972508	0	0.204143	0	0.136434	2.53053	0.353607	0.282236	0.0371657	0	2.89045	0.280612	1.11116	0	0.105001	0.284014
ACH-000709	KMRC2	Kidney	Renal Cell Carcinoma	Renal Clear Cell Carcinoma		5.50047	0.624412	0.0307739	0	0	0.0255434	0	0.12084	4.411	0.0365413	0.231359	0	0.026412	3.57003	0.177618	0.0622848	0	0.456147	0
ACH-000016	SLR21	Kidney	Renal Cell Carcinoma	Renal Clear Cell Carcinoma		6.1052	0.0187196	0	0.0866629	0	0.178012	0	2.10874	4.41941	3.01159	0.659474	0.0242927	0.044229	4.07719	0.747435	0.101018	0	0.658255	0
ACH-000272	SLR24	Kidney	Renal Cell Carcinoma	Renal Clear Cell Carcinoma		0.372168	0.364345	0	0.00727445	0	0.0763197	0	0.404367	3.32964	0.0126502	1.0607	0	0	4.5748	0.190062	0.11115	0	0.681097	0
ACH-000300	SLR25	Kidney	Renal Cell Carcinoma	Renal Clear Cell Carcinoma		0.319495	1.39991	0	0.0888417	0	0.0352044	0	0.00752707	0.616478	2.20245	0	0	0.0323844	2.43397	1.09409	0.0706751	0	0.890387	0
ACH-000600	SLR26	Kidney	Renal Cell Carcinoma	Renal Clear Cell Carcinoma		5.53647	0.25104	0	0.00904757	0	0.254791	0	0.0943442	3.77821	0.031662	0.758103	0.022872	0.0142567	3.94196	0.119485	0.0950049	0	0.500481	0
ACH-000513	SNU1272	Kidney	Renal Cell Carcinoma	Renal Clear Cell Carcinoma		4.15436	0.951917	0	0.00826313	0	0.0495931	0	0.17703	3.52515	0.101649	0.0152221	0.0608899	0	3.30449	0.139243	0.180159	0.0075242	0.629607	0.024053
ACH-002528	SNU267	Kidney	Renal Cell Carcinoma	Renal Clear Cell Carcinoma		7.14962	2.62401	0	0	0	0	0	0.00786286	4.04306	0.020446	0	0	0	4.35931	0.558255	0	0	0.185019	0
ACH-000262	UOK101	Kidney	Renal Cell Carcinoma	Renal Clear Cell Carcinoma		4.41219	0.428257	0	0	0.0211855	0.170776	0	0.166954	1.7236	0.329591	0.107229	0.099372	0	5.05336	0.198326	0.171204	0	0.479534	0.0726258
ACH-000907	SNU349	Kidney	Renal Cell Carcinoma	Renal Clear Cell Carcinoma		7.47828	0.268249	0	0.00874073	0	0.0884212	0	0.0160998	0.989087	0.0895334	0.0170396	0	0	2.41656	0.176098	0.403	0	0.966476	0.0286031
ACH-001687	UMRC3	Kidney	Renal Cell Carcinoma	Renal Clear Cell Carcinoma		2.15086	0	0	0	0	0.166259	0	0	0	0	0	0	0	2.49714	0.763554	0.0216844	0	0.225223	0
ACH-000649	786O	Kidney	Renal Cell Carcinoma	Renal Clear Cell Carcinoma		4.76135	0.141161	0.0453633	0.059765	0	0.0245339	0	0.0576083	5.49445	0.070785	0.0630321	0.127402	0	5.07145	1.062	0.045812	0	0.161645	0
ACH-000411	769P	Kidney	Renal Cell Carcinoma	Renal Clear Cell Carcinoma		0.178355	0.0724859	0	0.00924827	0	0.0706407	0	0.246329	2.61339	0.282924	1.03084	0.0383322	0.0156032	5.20675	0.224333	0.0645035	0	0.548579	0
ACH-000433	CAKI1	Kidney	Renal Cell Carcinoma	Renal Clear Cell Carcinoma		5.89444	0	0	0.010121	0	0.218345	0	0.0587252	0.398654	0.0323703	0.0215508	0.0239664	0	4.16928	0.322233	0.0305663	0	0.406257	0
ACH-000684	KMRC1	Kidney	Renal Cell Carcinoma	Renal Clear Cell Carcinoma		3.46386	0.0688304	0.0149608	0	0	0.19504	0	0.098336	5.13858	0.0523115	0	0	0	3.95515	0.18661	0.0513707	0	0.111743	0.039408
ACH-000313	KMRC3	Kidney	Renal Cell Carcinoma	Renal Clear Cell Carcinoma		7.57289	0.140349	0.0553456	0	0	0.0762964	0	0	3.85673	0.0948981	0	0	0	3.31121	2.05558	0.0487733	0	1.1719	0.197126
ACH-000250	KMRC20	Kidney	Renal Cell Carcinoma	Renal Clear Cell Carcinoma		1.29999	0.0222755	0	0	0	0.0922995	0	0.426644	0.605946	0.241697	0.189756	0.0276353	0.0533408	4.1101	0.259492	0.296023	0	0.93579	0
ACH-000159	OSRC2	Kidney	Renal Cell Carcinoma	Renal Clear Cell Carcinoma		4.77427	0	0	0	0	0.395858	0	0.114567	4.30937	0.108648	0.459555	0.0776628	0.0928407	4.95423	0.720999	0.293852	0	0.301766	0
ACH-000459	TUHR10TKB	Kidney	Renal Cell Carcinoma	Renal Clear Cell Carcinoma		2.0627	1.92343	0	0	0	0.319292	0	0.0245736	3.74956	0.174319	0.0269105	0	0.199748	4.32124	0.561767	0.112548	0	0.497315	0.0741588
ACH-001163	CCLFPEDS0001T	Kidney	Renal Cell Carcinoma	Renal Medullary Carcinoma		7.53692	3.6569	0	0.0417252	0	0.071451	0	0	1.13661	1.40119	0.144207	0.0333687	0	2.6545	1.24345	0.259471	0	0.618625	0
ACH-001295	Y79	Eye	Retinoblastoma	Retinoblastoma		0.0479822	0.0362431	0	0.00644166	0	0	0.0729153	0	0.089913	0.013225	0	0.0199822	0.144944	4.65241	3.19648	0.0819654	5.45067	0.2841	0.0174374
ACH-001421	WERIRB1	Eye	Retinoblastoma	Retinoblastoma		0	0.0241523	0	0.216397	0.0737325	0.118898	0.300021	0	0.31536	0	0	0	0.157835	6.22576	2.83812	0.771518	6.26639	0.69561	0
ACH-001109	KPMRTRY	Kidney	Rhabdoid Cancer	Rhabdoid Cancer		10.1366	1.35676	0	0	0	0.0957975	0	0	0.654461	0.079544	0.139175	0	0	4.41645	0.635959	0.204554	0.0160755	1.68876	0.0511786
ACH-000533	NCIH2004RT	Kidney	Rhabdoid Cancer	Rhabdoid Cancer		0.588006	0.623985	0.0650084	0.0882855	0	0.124749	0	0.021258	0.849081	0.0686626	0	0.0252641	0.0989127	3.96524	0.63388	0.0678576	0	0.415851	0.0355521
ACH-001200	STM9101	Kidney	Rhabdoid Cancer	Rhabdoid Cancer		3.20299	0.024192	0.0538231	0.0262746	0	0.173386	0	0	0	0.0237692	0	0	0.159589	4.27106	0.197665	0.145644	0	1.31177	0
ACH-001210	TTC1240	Kidney	Rhabdoid Cancer	Rhabdoid Cancer		0.678333	0.153643	0	0	0	0.327011	0	0	0.086633	0.0247452	0	0	0	5.096	0.489949	0.141634	0	1.44927	0
ACH-000375	G402	Kidney	Rhabdoid Cancer	Rhabdoid Cancer		0.145329	1.68071	0	0.0360686	0	0.104584	0	0.0179618	0.0830472	0.11364	0.0562977	0	0	4.0675	2.59964	0.0565877	0	1.00188	0.0180886
ACH-000096	G401	Kidney	Rhabdoid Cancer	Rhabdoid Cancer		9.90031	1.14705	0	0.0119979	0	0.297643	0	0.0812701	0.126588	0.0548818	0.0302838	0	0.0560341	5.82454	0.491868	0	2.75763	0.49747	0
ACH-000201	A204	Kidney	Rhabdoid Cancer	Rhabdoid Cancer		0.555919	3.55206	0.0256795	0.24954	0	0.0797638	0	0.106572	0.482497	0.320805	0	0.0333264	0	5.40319	0.436738	0.162977	0.0282141	0.845726	0
ACH-000607	KYM1	Kidney	Rhabdoid Cancer	Rhabdoid Cancer		7.9737	0.0526941	0.0981365	0.0099333	0	0.134078	0	0.041414	0.0613117	0.0837049	0.0224289	0.0844548	0.0476403	3.87762	0.577598	0.069188	0	0.305146	0.0359195
ACH-001532	JMURTK2	Kidney	Rhabdoid Cancer	Rhabdoid Cancer		2.7834	0.648557	0	0.0071955	0	0	0	0	4.28483	0	0.0198271	0.133064	0	3.74815	0.780448	0.0698932	0	0.398422	0
ACH-000051	TE617T	Soft Tissue	Rhabdomyosarcoma	Rhabdomyosarcoma		10.343	3.64799	0	0	0.0192635	0.136014	0	0	0.471791	0.0384516	0	0	0.170252	4.29463	0.406616	0.306591	0	0.980223	0
ACH-000037	S117	Soft Tissue	Sarcoma, NOS	Sarcoma, NOS		5.89586	0.819086	0	0.0200861	0	0.132445	0.0237819	0	6.04376	0.139221	0.160084	0.0816628	0.0543012	4.24548	0.435717	0.219097	0	0.0506438	0.016686
ACH-001340	COV413A	Ovary/Fallopian Tube	Ovarian Epithelial Tumor	Serous Ovarian Cancer		3.55364	0.011779	3.83808	0.379707	0.205933	0.125477	0	3.77975	2.60545	3.59852	0.302757	0.594711	0.166934	0.523589	1.33489	0.167594	0.0129633	0.513598	0
ACH-001048	COV504	Ovary/Fallopian Tube	Ovarian Epithelial Tumor	Serous Ovarian Cancer		5.55333	1.29915	4.34029	5.40245	0	0.114498	0.0767178	0.339107	2.55932	4.71932	2.09529	0	0.275906	3.24898	2.72094	0.0571355	0.656991	0.54625	0
ACH-002486	MESOV	Ovary/Fallopian Tube	Ovarian Epithelial Tumor	Serous Ovarian Cancer		6.32239	1.36353	0	0	0	0.208877	0	0	4.67785	0.631224	0	0.27415	0	4.26285	0.354483	0.155462	0	0.42509	0
ACH-001630	PEO1	Ovary/Fallopian Tube	Ovarian Epithelial Tumor	Serous Ovarian Cancer		0.157335	0.092658	0.0193276	2.99137	0	0	0	0.0197076	3.92626	5.08646	0.532147	0.307962	0.0140224	3.58006	1.46421	0.268682	0.0114298	0.517605	0.108868
ACH-001632	PEO4	Ovary/Fallopian Tube	Ovarian Epithelial Tumor	Serous Ovarian Cancer		0	0.0565683	0	3.32575	0	0	0	0.117924	0.446325	4.24104	0	0	0.170563	2.46893	1.49402	1.05161	0	0.197312	0
ACH-000460	SNU8	Ovary/Fallopian Tube	Ovarian Epithelial Tumor	Serous Ovarian Cancer		5.37118	0.154345	0	0.0777338	0	0.071105	0	0.0971132	4.30539	3.07384	0.151125	0.798792	0.0366679	1.90992	0.442481	0.0653655	0.00693134	0.283654	0.0337874
ACH-001403	TO14	Ovary/Fallopian Tube	Ovarian Epithelial Tumor	Serous Ovarian Cancer		5.34391	1.03203	0.847995	0.96702	1.07612	0	0	0.23992	6.02978	1.72399	0	1.67648	0.118188	3.14089	1.79833	0.229718	0.218114	0.659351	0.0393251
ACH-000704	OAW42	Ovary/Fallopian Tube	Ovarian Epithelial Tumor	Serous Ovarian Cancer		6.42047	0.0545929	0.0157487	0.0342059	0	0.0665218	0	0.961369	0.762612	1.33122	0.0713865	0.0143224	1.62356	2.11918	0.307573	0	0	0.771197	0.0167088
ACH-000091	OV56	Ovary/Fallopian Tube	Ovarian Epithelial Tumor	Serous Ovarian Cancer		6.95077	0.366877	0.0254002	0	0	0	0.04214	0.0433319	3.2502	1.20757	0.0567458	0.112326	0.0764866	5.45851	0.687165	0.0760733	0	0.35806	0.0134894
ACH-001373	OV17R	Ovary/Fallopian Tube	Ovarian Epithelial Tumor	Serous Ovarian Cancer		5.76826	0.0557343	0.568861	0.0539482	0.96687	0.113111	0	0.0623262	0.541976	0.446927	0	0.0162267	0.13898	3.71389	1.13297	0.16801	0.0380695	0.149828	0.100363
ACH-000308	EFO21	Ovary/Fallopian Tube	Ovarian Epithelial Tumor	Serous Ovarian Cancer		4.14331	0.218843	1.85769	0.44451	0.0202085	0.384738	0	0.562716	0.331291	3.25522	0.847933	0.0826181	0.0265366	0.920615	2.14185	0.0312427	0	0.848587	0.0367818
ACH-000291	OV90	Ovary/Fallopian Tube	Ovarian Epithelial Tumor	Serous Ovarian Cancer		6.05682	0.0707245	1.25826	0.0288096	0	0.039509	0	2.04982	0.792451	0.045436	0.059059	0.0457253	1.78476	3.68821	0.466197	0.341791	0	0.449983	0.0660671
ACH-001418	UWB1289	Ovary/Fallopian Tube	Ovarian Epithelial Tumor	Serous Ovarian Cancer		0.814508	0.0980826	0.953795	0.1405	0.0117633	0.301817	0	0.0216176	5.76714	4.73358	0.0332827	2.8818	0.0485347	2.43732	2.0485	0.136358	0	0.46431	0.00940021
ACH-001370	OCIP5X	Ovary/Fallopian Tube	Ovarian Epithelial Tumor	Serous Ovarian Cancer		4.90094	0	0.107491	0	0	0	0	0	2.81359	0.162229	0	0	0	3.45217	0.221492	0.195975	0	0.13601	0
ACH-000811	SKOV3	Ovary/Fallopian Tube	Ovarian Epithelial Tumor	Serous Ovarian Cancer		6.39174	2.72553	0.0828824	0.204564	0	0.078189	0	0	1.08054	3.77118	1.5346	0.185305	0.139655	5.29093	0.443659	0	0	1.83492	0.0428348
ACH-001145	OC316	Ovary/Fallopian Tube	Ovarian Epithelial Tumor	Serous Ovarian Cancer		0.031765	0.383208	0	0	0	0.109112	0	0	0.777195	2.35698	0	0	0.0168229	4.77603	0.453824	0.287265	0	0.224928	0
ACH-000962	OC314	Ovary/Fallopian Tube	Ovarian Epithelial Tumor	Serous Ovarian Cancer		0.178413	0.395015	0.0990124	0.00958796	0	0.244833	0	0.122151	0.994573	1.71809	0	0.108898	0.106003	4.32652	0.302438	0.16617	0	0.302176	0
ACH-000509	HUT78	Lymphoid	Mature T and NK Neoplasms	Sezary Syndrome		4.54037	0.0697035	0.0351171	0.0879733	0	0	0	0.0225084	0.31358	0.0719178	0.0471796	0.975756	0.0356422	2.20269	1.24069	0.621838	0	1.30918	0
ACH-000736	SNU601	Esophagus/Stomach	Esophagogastric Adenocarcinoma	Signet Ring Cell Carcinoma of the Stomach		0.188833	0	0	0.0815332	0	0.0772827	0	2.6436	4.48593	4.60926	0.955226	0.0679677	2.00502	0.196062	2.85044	0.421273	0	0.0525494	0.0269261
ACH-000793	KATOIII	Esophagus/Stomach	Esophagogastric Adenocarcinoma	Signet Ring Cell Carcinoma of the Stomach		0.3093	0.0152849	0.0524813	0.149348	0	0	0	7.01314	4.94317	4.69737	2.1689	0	0.0554483	0.207303	2.27872	0.281201	0	1.0872	0
ACH-002044	HSQ89	Head and Neck	Head and Neck Squamous Cell Carcinoma	Sinonasal Squamous Cell Carcinoma		0.0449984	2.70496	0	0.00820145	0	0.161288	0	5.16183	0.300387	0.079062	0	0	0.352596	3.17821	0.936129	0.103123	0	0.316988	0
ACH-001278	BIN67	Ovary/Fallopian Tube	Ovarian Epithelial Tumor	Small Cell Carcinoma of the Ovary		8.46803	0.677568	0.0793965	0.0364527	0	0.730093	0	0	0.359294	0.0356028	0	0.336048	0	3.35777	0.403068	0.281429	0	1.00248	0
ACH-001279	SCCOHT1	Ovary/Fallopian Tube	Ovarian Epithelial Tumor	Small Cell Carcinoma of the Ovary		3.10442	0.931556	0.199848	0.388515	0	0.400885	0	0	0.398427	0	0.0528026	0.337856	0	3.95286	1.69497	0	0	0.441434	0
ACH-000123	COV434	Ovary/Fallopian Tube	Ovarian Epithelial Tumor	Small Cell Carcinoma of the Ovary		6.55077	0.263715	0.0579715	0.0624437	0	0.0592417	0	0	0.0553817	0.0150493	0	0	0.0423572	3.97983	0.352513	0	0.0376591	0.32164	0
ACH-000560	ECC10	Esophagus/Stomach	Esophagogastric Adenocarcinoma	Small Cell Carcinoma of the Stomach		0.451198	0.0295335	0.0300804	0	0	0	0	0.210295	0.221341	0.164743	0.0373527	0.118818	0.237503	0.26634	0.577218	1.5512	0	1.53924	0.0200306
ACH-000225	ECC12	Esophagus/Stomach	Esophagogastric Adenocarcinoma	Small Cell Carcinoma of the Stomach		0.254006	0.0092497	3.00434	1.18725	0	0.13965	0	3.94563	0.0996709	0.271779	0.0330388	0	2.02318	0.230335	0.268867	0.732291	0	0.0494663	0.103459
ACH-000382	CORL24	Lung	Lung Neuroendocrine Tumor	Small Cell Lung Cancer		0.245047	0.0577497	1.11687	0.42653	0.545962	0.580494	0.0614721	0.0569691	1.04487	0.748952	0.337915	0.0628677	0.0580075	5.38547	1.17056	0.211483	0.135468	0.560687	0.316215
ACH-000187	CORL311	Lung	Lung Neuroendocrine Tumor	Small Cell Lung Cancer		0.294765	0	0	0.402828	0	0	0.0904646	0.805621	0.434886	0.11307	0	0.0458036	0.0559022	4.80376	1.41842	4.67112	0.116755	0.204296	0
ACH-000695	CORL47	Lung	Lung Neuroendocrine Tumor	Small Cell Lung Cancer		0.200701	0.00583686	0.0193304	0.035562	0	0.0250727	0	3.50025	1.06355	0.0497771	0	0.0350326	0.766672	2.49954	0.78497	0.975905	0.0984398	0.571596	0
ACH-000743	CORL95	Lung	Lung Neuroendocrine Tumor	Small Cell Lung Cancer		0.212222	0.0231617	0.016328	0.0703701	0.0174716	0.0529904	0	5.65815	0.681187	0.226889	0.0735762	0	0.352979	4.87988	0.262212	2.38845	0	1.53356	0.108371
ACH-000594	DMS153	Lung	Lung Neuroendocrine Tumor	Small Cell Lung Cancer		0.291773	0.0387157	0.0267802	0.0580407	0.0285182	0.266105	0	5.49314	0.290762	0.229125	0.305813	0.0238217	0.0563421	4.01645	1.34044	0.462826	0.0271002	0.508289	0.0256624
ACH-000844	DMS454	Lung	Lung Neuroendocrine Tumor	Small Cell Lung Cancer		0.483871	0.0120079	2.82713	0	0	0.105615	0	6.90078	0.329951	0.437804	0.216678	0	2.2394	0.276954	0.223164	2.24697	0.0102542	0.155442	0.0201459
ACH-000523	NCIH1184	Lung	Lung Neuroendocrine Tumor	Small Cell Lung Cancer		7.07737	0.0568637	0	0	0	1.32766	0	0	0.682903	0.205909	0	0.11701	0.556181	6.55524	0.801198	0.204275	0.160382	0.631045	0.0926824
ACH-000830	NCIH1436	Lung	Lung Neuroendocrine Tumor	Small Cell Lung Cancer		2.77325	0	0.0625514	0	0	0.0236954	0	1.58273	0	0.133293	0.107088	0	0.0726121	5.1091	0.807037	0.202662	0.0502718	0.407657	0.350365
ACH-003119	NCIH1450	Lung	Lung Neuroendocrine Tumor	Small Cell Lung Cancer		0	0.954199	0	0.015676	0	0.0132564	0	0.125478	4.30918	0.416379	0	0.540045	0.324304	3.90988	0.336587	2.41435	0	0.161421	0
ACH-003120	NCIH1607	Lung	Lung Neuroendocrine Tumor	Small Cell Lung Cancer		1.19625	0.454401	0	2.3434	0	0.00148377	0	0.0918975	5.27118	1.97201	0.283687	2.53865	0.397972	4.64115	0.34775	0.753407	0	0.581914	0.0634836
ACH-002170	NCIH1688	Lung	Lung Neuroendocrine Tumor	Small Cell Lung Cancer		0.0172863	0	0	0	0	0.155608	0	4.81964	0.02561	0	0.100246	0	0.0488583	0.0346087	0.237608	0.524567	0	0.0754368	0
ACH-000298	NCIH2029	Lung	Lung Neuroendocrine Tumor	Small Cell Lung Cancer		0.210127	0	0.108855	0	0	0.976651	0	5.65485	0.298731	0.242763	0.0488318	0	0.423829	2.28763	0.397989	0.213834	0.0240132	0.199939	0
ACH-000290	NCIH209	Lung	Lung Neuroendocrine Tumor	Small Cell Lung Cancer		0.239347	0.00692847	0.104805	0	0	0.357274	0	2.2358	0.204642	0.0937968	0.0989113	0	0.507464	4.72188	0.277374	1.19367	0	0.354045	0
ACH-000610	NCIH2227	Lung	Lung Neuroendocrine Tumor	Small Cell Lung Cancer		4.53399	0.0083492	0.277907	0	0	0.101806	0	0.0275278	0.0207959	0.21119	0.0296691	0.0335449	0.0423474	5.32819	2.71697	1.16604	0.830598	1.06675	0
ACH-003121	NCIH2679	Lung	Lung Neuroendocrine Tumor	Small Cell Lung Cancer		0	1.68234	0	0.202439	1.01516	0	0.0905852	0.460478	0.824942	0.0144124	0.0177794	0.122438	0	2.18242	0.101666	2.95878	0	0.0317819	0
ACH-000871	NCIH510	Lung	Lung Neuroendocrine Tumor	Small Cell Lung Cancer		0.274114	0.0282367	0.0737421	0	0	1.03674	0	3.54556	2.6851	0.317835	0.769392	1.19699	0.35555	4.25753	1.12267	0.18652	0.231178	0.634545	0
ACH-000767	NCIH526	Lung	Lung Neuroendocrine Tumor	Small Cell Lung Cancer		0.526577	0.0165862	0.0437001	0	0	0.0857319	1.11474	0.0560716	2.24307	0.0684603	0.03062	0.232555	1.90977	4.80774	0.275201	3.48884	0.0990864	0.387567	0
ACH-001386	SCLC22H	Lung	Lung Neuroendocrine Tumor	Small Cell Lung Cancer		0.060403	0.00722852	0.0260054	0	0	0.336601	0.064927	1.27201	0.867667	0	0.0252599	0.0264049	0.0303163	3.18612	2.17082	0.0791029	0.422618	0.109228	0
ACH-000803	COLO668	Lung	Lung Neuroendocrine Tumor	Small Cell Lung Cancer		0.484316	0.0209224	0	0	0	0.291251	0	5.43023	0.741034	0.278202	0.265451	0	0.0355352	0.679471	0.671915	1.00811	0.0124428	0.349574	0
ACH-000508	CORL88	Lung	Lung Neuroendocrine Tumor	Small Cell Lung Cancer		0.77993	0.0295335	0.862962	0	0	0.386735	0	5.21186	0.747134	0.189413	0.640423	0.0265805	0	4.17856	1.30188	0.858074	0.0819613	0.133477	0
ACH-000749	DMS273	Lung	Lung Neuroendocrine Tumor	Small Cell Lung Cancer		0.181947	0.657275	0	0	0	0.668016	0.0686185	0.109612	0.538828	0.0726793	0	0.0515169	0	4.29532	0.451031	0.0360911	0.0828783	0.705053	0.0347397
ACH-000257	CORL279	Lung	Lung Neuroendocrine Tumor	Small Cell Lung Cancer		0.559783	0	0.0494035	0	0	0	0.256316	0.176821	0.0204588	0	0.033762	0	0.87586	3.06561	0.704447	0.431932	3.395	0	0.303386
ACH-001046	CORL26	Lung	Lung Neuroendocrine Tumor	Small Cell Lung Cancer		0.0542887	0.345695	0	0	0	0	0	0	0.378384	0	0.0917567	0	0	2.64727	0.0497688	0.0640275	0	0.172521	0
ACH-000659	SCLC21H	Lung	Lung Neuroendocrine Tumor	Small Cell Lung Cancer		0.259711	0.0214698	0.0824396	0	0	0.0230821	0	0	0.205695	0.111069	0.0229075	0	0.181343	4.29329	1.74578	0.0712973	0.413479	0.139894	0.0561423
ACH-000515	HCC33	Lung	Lung Neuroendocrine Tumor	Small Cell Lung Cancer		0.472782	0	0.104133	0	0	0.494095	0	0.12885	0.0217597	0.157346	0	0.0372121	0.0646318	5.43561	1.72274	0.102596	2.20532	0.0659086	0.0344101
ACH-000703	DMS79	Lung	Lung Neuroendocrine Tumor	Small Cell Lung Cancer		0.607254	0.0396213	0.125716	0.0151221	0	0.202816	0.0372402	0.0669406	0.447528	0.25874	0.0370335	0.168158	0.0920789	4.4636	1.59494	0.465798	0.113523	0.757738	0.0323223
ACH-000698	DMS53	Lung	Lung Neuroendocrine Tumor	Small Cell Lung Cancer		0.334386	0.00841661	0.0935007	0.0131707	0	0.213966	0	5.71042	3.53415	0.616319	0.0962457	0.363589	1.25166	0.937607	0.311128	0.73966	0.0287063	0.286807	0
ACH-000790	SHP77	Lung	Lung Neuroendocrine Tumor	Small Cell Lung Cancer		0.382792	0.00625493	0	0	0	0	0.05378	0.412348	0.0601069	0.0603684	0	0.0234981	0.13604	0.134924	0.594051	0.315558	0.213774	0.957164	0.0480576
ACH-000297	NCIH889	Lung	Lung Neuroendocrine Tumor	Small Cell Lung Cancer		4.8037	0.298349	0.0350369	0.233209	0	1.77559	0	4.99148	0.228635	0.0742807	0.0233718	0	0.501597	1.24982	0.844876	0.821264	1.68917	0.186156	0.0409555
ACH-000639	NCIH211	Lung	Lung Neuroendocrine Tumor	Small Cell Lung Cancer		0.152013	0.0175827	0	0.0262732	0	0.106721	0	0.0741053	0.659119	0	0	0.147488	2.60063	5.18169	0.264159	0.361619	0.0100164	0.285574	0.0727493
ACH-000816	NCIH524	Lung	Lung Neuroendocrine Tumor	Small Cell Lung Cancer		0.450625	0.0763539	0	0	0	0.385719	0	0.0270195	0.128049	0.212393	0	0	0.137073	3.96148	3.24938	0.347437	2.53546	0.0672491	0.130453
ACH-003071	NCIH748	Lung	Lung Neuroendocrine Tumor	Small Cell Lung Cancer		0.0165448	0.0116559	0.15825	0.1713	0	0.0496001	0	1.46244	2.30964	0.177077	0	0.355784	0.675061	3.89897	0.187673	0.290807	0	0.28866	0.0817773
ACH-003061	NCIH774	Lung	Lung Neuroendocrine Tumor	Small Cell Lung Cancer		2.69486	0	0.202122	0.211888	0	0.0553151	0.0365962	4.37697	3.14349	0.109834	0.643551	0.0800614	0.148531	3.56194	0.803533	1.6836	0.318335	0	0.207453
ACH-000866	NCIH1048	Lung	Lung Neuroendocrine Tumor	Small Cell Lung Cancer		0.816329	0.392223	0	0	0	0.137333	0	0.0603061	4.3518	0.0548749	0.023518	1.42089	0.0352664	4.06703	0.421893	0.495029	0	0.530086	0.0295787
ACH-000514	NCIH1092	Lung	Lung Neuroendocrine Tumor	Small Cell Lung Cancer		0.174578	0.0203237	0.26692	0	0	0.257432	0	3.26478	0.307361	0.155227	0.0926607	0.0584592	0.123306	2.79847	1.52264	1.7438	0.363582	0.866535	0.222066
ACH-000780	NCIH1105	Lung	Lung Neuroendocrine Tumor	Small Cell Lung Cancer		1.8702	0.0934479	0.563368	0	0	0.426247	0	0.0674487	1.91214	0.281337	0.271107	0.0300238	0.0931166	4.31433	1.06416	0.566253	2.07	0.247249	0
ACH-001591	NCIH1417	Lung	Lung Neuroendocrine Tumor	Small Cell Lung Cancer		0	0.0678755	0.0332433	0	0	0	0	1.01717	1.02019	0.0985678	0	0.091647	0.389148	2.55149	0.936126	0.972007	2.81339	0.770817	0
ACH-000179	NCIH1618	Lung	Lung Neuroendocrine Tumor	Small Cell Lung Cancer		6.2737	0.133158	0.0976553	0	0	0.0752191	0.0735625	0.375721	0.852728	0.447909	0.0492014	0.118132	2.43726	4.92051	1.68542	0.197465	3.31987	0.321777	0
ACH-000431	NCIH1694	Lung	Lung Neuroendocrine Tumor	Small Cell Lung Cancer		0.202087	0.0248799	0.0904077	0	0	0.20318	0	0	0.253935	0.0375284	0	0	0	5.46733	0.501848	0.219033	3.72325	0.844528	0
ACH-000559	NCIH1836	Lung	Lung Neuroendocrine Tumor	Small Cell Lung Cancer		0.270157	0.0108887	0.815951	0	0	0.269376	0	4.79096	0.0259898	0.110247	0.386931	0	1.08634	2.90612	1.49695	1.49946	0	0.18853	0
ACH-000586	NCIH1876	Lung	Lung Neuroendocrine Tumor	Small Cell Lung Cancer		7.21773	0.153454	0.0274075	0	0	0.437242	0	0	1.81739	0.410988	0.0316464	1.19685	0.277234	4.36652	0.787777	0.0934899	1.6845	0.540844	0.0472773
ACH-002490	NCIH1882	Lung	Lung Neuroendocrine Tumor	Small Cell Lung Cancer		5.63161	0.21217	0.0437602	0.260415	0	0.218682	0	0	4.1971	1.99801	0.511103	2.27709	0.100987	3.63234	0.264275	0.172164	0.0873569	0.221593	0
ACH-000870	NCIH1930	Lung	Lung Neuroendocrine Tumor	Small Cell Lung Cancer		0.248779	0.191541	0.139636	0	0	0.0925823	0	0.165787	0.768405	0.468781	0	0	0.15467	4.99287	0.552325	1.40447	3.0138	0.875574	0.129201
ACH-000394	NCIH2081	Lung	Lung Neuroendocrine Tumor	Small Cell Lung Cancer		0.263716	0.00641724	0.0771486	0.0438918	0	0.293513	0	5.10616	1.00476	0.104683	0.0452319	0.0877262	0.480392	1.92426	0.311708	1.07876	1.99621	0.86369	0.0170667
ACH-000525	NCIH2171	Lung	Lung Neuroendocrine Tumor	Small Cell Lung Cancer		0.198676	0.00977426	0	0	0	0.288155	0	0	0.0712547	0.129089	0	0	0.561846	3.37722	0.915506	0.380683	1.33982	0.301002	0
ACH-000399	NCIH2196	Lung	Lung Neuroendocrine Tumor	Small Cell Lung Cancer		0.246347	0.00702323	0.0433123	0	0	0.336993	0	2.8296	0.840011	0.109982	0.0969189	0	0.049805	4.7867	1.63238	1.07068	0.313026	0.468683	0.0411
ACH-000912	NCIH2286	Lung	Lung Neuroendocrine Tumor	Small Cell Lung Cancer		5.69358	2.23007	0.0743054	0.0853512	0	0.149561	0	0.0204531	0.346968	3.14738	0.162393	0	0.0320486	5.15413	0.622392	0.863541	0.0741588	0.727128	0
ACH-000729	NCIH1963	Lung	Lung Neuroendocrine Tumor	Small Cell Lung Cancer		0.506289	0.14309	0	0	0	0.162583	0	1.61837	3.32315	0.0699276	0.0310959	0.33757	0	4.19154	1.58147	0.136428	0.0304886	0.382053	0
ACH-000355	NCIH82	Lung	Lung Neuroendocrine Tumor	Small Cell Lung Cancer		1.03579	0.0392254	0.155245	0.299812	0.026157	0.217239	0.580598	0	0.0566029	0.105973	0.0287474	0	0	4.92574	2.3827	0	2.52111	0.0203792	0.0869196
ACH-000358	NCIH69	Lung	Lung Neuroendocrine Tumor	Small Cell Lung Cancer		6.80689	0	1.75095	0	0	0.0847623	0	1.51721	0.202463	0.250805	0.254236	0	0.0190101	5.362	1.16132	0.195212	4.61425	0.207554	0
ACH-000800	NCIH446	Lung	Lung Neuroendocrine Tumor	Small Cell Lung Cancer		0.100269	0.238167	0.0180915	0.00919093	0	0.0610365	0	0.0195653	0.0299419	0	0	0.088314	0.109456	5.32933	0.376217	0.182041	0.177015	0.394353	0
ACH-000506	NCIH146	Lung	Lung Neuroendocrine Tumor	Small Cell Lung Cancer		0.263483	0.0216133	0.0691577	0.0116631	0	0	0	4.188	0.695471	0.0471028	0.0272758	0	0.129788	3.07662	0.721072	3.2302	0.0256454	1.21192	0.255109
ACH-001549	LU135	Lung	Lung Neuroendocrine Tumor	Small Cell Lung Cancer		0.0185914	0	0	0	0	0	0.303618	0	0	0	0	0	0	3.67846	0.341702	0.460141	1.86613	0.35312	0
ACH-000670	SBC5	Lung	Lung Neuroendocrine Tumor	Small Cell Lung Cancer		8.71357	3.17356	0.0257276	0.00746392	0	0.210788	0	0	1.77913	0.024931	0	0.040466	0.0126774	3.41054	2.05839	1.47713	0	0.00700456	0.014061
ACH-002051	LU134A	Lung	Lung Neuroendocrine Tumor	Small Cell Lung Cancer		1.84758	0.0228237	0	0.00908054	0	0	0	0	0.713625	0.0852506	0.0657777	0	1.43085	3.20956	1.41264	0.722861	2.3586	0.301776	0
ACH-002052	LU139	Lung	Lung Neuroendocrine Tumor	Small Cell Lung Cancer		0.0928271	0.0216844	0.0388407	0.00831047	0	0.0890723	0	2.68092	3.39628	0.0168543	0	0.0411266	0.152216	3.57911	0.458517	0.303515	2.32512	0.320806	0
ACH-002077	LU165	Lung	Lung Neuroendocrine Tumor	Small Cell Lung Cancer		0.122938	0.485005	0	0	0	0.148376	0	3.09349	3.39345	0	0.172589	0.0905676	1.09054	2.07496	0.222214	1.20643	0.939563	0.690867	0
ACH-002074	LU143	Lung	Lung Neuroendocrine Tumor	Small Cell Lung Cancer		0.0190372	0	1.45583	0	0	0	0	3.44247	0.647309	0.317619	0.517496	0	2.42944	4.32706	0.0587889	2.78176	0.233583	0.160148	0
ACH-002075	LU138	Lung	Lung Neuroendocrine Tumor	Small Cell Lung Cancer		0.607829	0.0102771	0.120359	0.0500795	0	0.118599	0	4.34209	0	0.0481176	0.118653	0	0.15759	4.13636	1.79598	1.99949	0.152786	0.490992	0
ACH-000129	NCIH1341	Cervix	Small Cell Neuroendocrine Carcinoma of the Cervix	Small Cell Neuroendocrine Carcinoma of the Cervix		6.82764	0.913606	0.0497855	1.26148	0.0262632	0.149469	0	0.052619	5.90113	3.96522	0.508796	1.2793	0.0557385	3.36069	0.598472	0.158343	0.0391749	0.164893	0
ACH-000530	DMS114	Lung	SMARCA4-deficient undifferentiated tumor	SMARCA4-deficient undifferentiated tumor		10.8222	0.916643	0.0426149	0	0	0.410306	0	0.0568179	0.177585	0.13735	0.0623594	0	0.0212167	4.12752	0.50147	0.046512	0.597149	1.27721	0.194883
ACH-000890	SW1271	Lung	SMARCA4-deficient undifferentiated tumor	SMARCA4-deficient undifferentiated tumor		0.405508	1.72133	0.0183963	0	0	0.0973384	0	0.0579853	2.29454	0.150553	0.309066	0	0.0307344	4.36855	0.815031	0.417501	0	0.63281	0.0333321
ACH-000752	NCIH196	Lung	SMARCA4-deficient undifferentiated tumor	SMARCA4-deficient undifferentiated tumor		0.52146	0.0380976	0	0	0	0.225485	0	0	0.0901936	0.0261584	0	0.0306864	0	5.16048	0.337668	0.0517466	0	0.304372	0
ACH-000292	NCIH841	Lung	SMARCA4-deficient undifferentiated tumor	SMARCA4-deficient undifferentiated tumor		6.83243	3.25986	0.0403314	0	0	0.16167	0	0.203483	0.553547	0.0692828	0.00936581	0.0108056	0.142161	4.42545	0.0999576	0.0737023	0	0.506334	0.0416677
ACH-001533	KARPAS1718	Lymphoid	Mature B-Cell Neoplasms	Splenic Marginal Zone Lymphoma		0	0	0	0	0	0	0	0	0	0	0	0	0.115457	3.47125	0.823484	0.0438162	0	0.475175	0.0217242
ACH-002062	SLVL	Lymphoid	Mature B-Cell Neoplasms	Splenic Marginal Zone Lymphoma		0.180819	0.455714	0	0	0	0.0450221	0	0.0319739	0	0	0	0	0.0260507	0.251194	0	0.0290641	0	0.116502	0
ACH-001400	SW954	Vulva/Vagina	Squamous Cell Carcinoma of the Vulva/Vagina	Squamous Cell Carcinoma of the Vulva/Vagina		3.55131	0.216055	0	0.0282169	0	0.106137	0	0.0619324	5.44402	3.35356	1.26407	3.79582	0	1.09677	0.210108	0	0	0.0544943	0
ACH-002446	CCLFUPGI0005T	Esophagus/Stomach	Esophagogastric Adenocarcinoma	Stomach Adenocarcinoma		0.00880239	0.719303	0	0	0	0.0218606	0	0	1.40697	0.678039	0	0	0	2.61666	0.260432	0	0	0.0621715	0
ACH-003437	CCLFUPGI0078T	Esophagus/Stomach	Esophagogastric Adenocarcinoma	Stomach Adenocarcinoma		0.1096	0.106462	0.0335167	0.0137238	0	0.100149	0	0.158181	4.321	0.183156	0	0.906049	0	1.48205	0.536629	0.0571341	0	0.1965	0
ACH-000616	HS746T	Esophagus/Stomach	Esophagogastric Adenocarcinoma	Stomach Adenocarcinoma		7.31078	1.75223	0.0239749	0	0	0.117836	0	0.143604	0.571489	0.665396	0.0537133	0	0.0709265	3.93467	1.18502	0.037475	0	1.3798	0.0471391
ACH-000761	NUGC2	Esophagus/Stomach	Esophagogastric Adenocarcinoma	Stomach Adenocarcinoma		4.15012	0.262353	0.0277104	2.91171	0.0169484	0	0	0.034134	3.92082	4.65844	1.30937	4.18099	2.11644	3.67772	1.18119	0.182261	0	1.36195	0.0551734
ACH-000908	SNU520	Esophagus/Stomach	Esophagogastric Adenocarcinoma	Stomach Adenocarcinoma		0.175228	0.0157559	0.0499792	0.0313458	0	0.180912	0	6.52357	2.91097	0.150862	0.0172592	0.0158201	0.160112	0.140521	4.27064	0.0266145	0	0.774443	0.249768
ACH-000325	SNU620	Esophagus/Stomach	Esophagogastric Adenocarcinoma	Stomach Adenocarcinoma		0.173773	0	0.099407	0.0198357	0	0.122654	0	4.28389	4.92832	3.46854	0.161948	0	0	0.0810451	0.170431	0.275306	0	0.0102413	0
ACH-001653	SKGT2	Esophagus/Stomach	Esophagogastric Adenocarcinoma	Stomach Adenocarcinoma		0	0.0691783	0	0	0	0	0	0.0257333	3.60868	4.84436	2.21943	2.39827	2.63799	0	0.275408	0.246083	0	0.221015	0.0956261
ACH-001664	SNU638	Esophagus/Stomach	Esophagogastric Adenocarcinoma	Stomach Adenocarcinoma		0.0651366	1.87678	0	0	0	0.0558787	0	0	4.23532	2.35069	0.243681	0.271068	0	0.160248	0.208908	0.0973114	0	1.61643	0
ACH-000847	HGC27	Esophagus/Stomach	Esophagogastric Adenocarcinoma	Stomach Adenocarcinoma		6.92513	1.54033	0	0.00821723	0	0.106154	0	0.0815837	0.413056	0.0204688	0	0.0206835	0.0421568	4.12827	2.1924	0.0560924	0	0.516889	0.0128561
ACH-000948	2313287	Esophagus/Stomach	Esophagogastric Adenocarcinoma	Stomach Adenocarcinoma		0.331765	0.359887	0	0.0399862	0	0.049239	0	2.41754	5.53479	3.85842	1.42771	0	0.212116	0.0628912	2.00724	0.635791	0.0146281	0.164372	0
ACH-000880	AGS	Esophagus/Stomach	Esophagogastric Adenocarcinoma	Stomach Adenocarcinoma		0.315643	0	0.0311863	0.00849119	0	0.0850588	0	0.250207	4.48986	4.90094	0.122364	0	0.0266188	0.113554	0.372642	0.150873	0	0.698037	0.0183707
ACH-000932	SNU1	Esophagus/Stomach	Esophagogastric Adenocarcinoma	Stomach Adenocarcinoma		0.15438	4.60024	0.0237848	0	0	0.0333758	0	0.0311368	0.034141	0.0196236	0.0176155	0	0	0.0860989	0.565367	0.128953	0	0.533997	0.0481748
ACH-000303	SNU5	Esophagus/Stomach	Esophagogastric Adenocarcinoma	Stomach Adenocarcinoma		6.21009	0.520624	0.0927812	0	0	0.097008	0	0.167371	3.00962	2.38422	0.385013	0.033972	0.0710542	3.97295	0.180069	0.311376	0	0.644446	0
ACH-000581	SNU16	Esophagus/Stomach	Esophagogastric Adenocarcinoma	Stomach Adenocarcinoma		0.115691	0.0565003	0.0758584	0.0194984	0	0.0757243	0	3.91718	3.09083	3.79497	0.396003	0.0504724	0.03182	0.112882	0.28387	0.471538	0	0.691282	0
ACH-000911	NUGC3	Esophagus/Stomach	Esophagogastric Adenocarcinoma	Stomach Adenocarcinoma		0.179494	0.506443	0.0351678	0.719424	0	0	0	0.0370096	4.489	5.98365	0.219629	0.726897	0.789819	0.704144	0.331635	0.0885582	0	0.818342	0
ACH-000144	RERFGC1B	Esophagus/Stomach	Esophagogastric Adenocarcinoma	Stomach Adenocarcinoma		7.95071	1.16408	0.0176469	1.58071	0	0.106212	0.122719	1.44674	5.48722	3.92536	0.6127	5.0391	1.88562	3.35679	0.71639	0.392659	0.0207319	0.954485	0.0468542
ACH-000919	IM95	Esophagus/Stomach	Esophagogastric Adenocarcinoma	Stomach Adenocarcinoma		0.0319146	0.146019	0.0268624	0.0718395	0	0.0116216	0	4.586	5.12554	3.62751	0.801109	0.0277556	0.0971199	0.00927837	0.167951	0	0	1.32892	0.0262108
ACH-000255	LMSU	Esophagus/Stomach	Esophagogastric Adenocarcinoma	Stomach Adenocarcinoma		6.77137	0.0817541	0	0	0	0	0	0.0493101	0.110707	0.15585	0	0.029614	0.0196421	4.47602	1.21848	0.0818672	0	0.0292027	0.0392928
ACH-000949	TGBC11TKB	Esophagus/Stomach	Esophagogastric Adenocarcinoma	Stomach Adenocarcinoma		1.25773	0.0127646	0	0.0201686	0	0.106807	0	0.700638	5.2333	2.26259	1.17503	0.143271	0	0.686171	0	0.261388	0	0.868601	0
ACH-000507	KE39	Esophagus/Stomach	Esophagogastric Adenocarcinoma	Stomach Adenocarcinoma		0.145842	0.0103645	0.1035	0	0	0	0	4.15371	4.50501	3.62758	0.265814	0.0212281	0.106947	0.103358	0.381154	0.168763	0	1.14771	0
ACH-000110	NCCSTCK140	Esophagus/Stomach	Esophagogastric Adenocarcinoma	Stomach Adenocarcinoma		8.26971	0.475815	0.0252783	0.612859	0	0.0219373	0.0166175	0.0882855	8.58381	4.69304	0.653606	9.60429	2.01991	1.493	0.620611	0.386872	0.325436	1.66096	0.013588
ACH-000746	GSS	Esophagus/Stomach	Esophagogastric Adenocarcinoma	Stomach Adenocarcinoma		0.0872374	1.00777	0	0.354445	0	0.0870419	0	8.99002	2.26795	0.034582	0	0.0259119	0.0333659	4.13325	0.487901	1.04013	0.0107483	1.06831	0.051766
ACH-000485	GSU	Esophagus/Stomach	Esophagogastric Adenocarcinoma	Stomach Adenocarcinoma		0.156645	0.0172407	0.0284744	0	0	0.095865	0	5.82186	3.59317	4.19456	1.62289	0.0834912	0	0.480158	2.78412	0.337102	0	0.717298	0
ACH-001270	127399	Soft Tissue	Synovial Sarcoma	Synovial Sarcoma		4.8317	1.2503	0	0.0132965	0	0	0	0	1.48545	0.233902	0.0330445	0.169618	0	3.56739	0.723628	0	0	0.383529	0
ACH-001322	CME1	Soft Tissue	Synovial Sarcoma	Synovial Sarcoma		4.2032	0.457371	0.0684108	0.0457058	0	0.0476529	0	0	0.262574	0	0	0	0	4.56568	1.03807	0.592203	0	0.581291	0
ACH-002789	NCCSS1C1	Soft Tissue	Synovial Sarcoma	Synovial Sarcoma		4.81122	0.469289	0	0.050914	0	0.0445102	0	0	2.8506	0	0	0.036568	0	3.48241	0.551583	0.0716927	0	0.623738	0
ACH-002790	NCCSS2C1	Soft Tissue	Synovial Sarcoma	Synovial Sarcoma		3.29456	1.01628	0	0	0	0.0842657	0	0	0.0770351	0.062539	0	0	0.0400943	2.17375	0.981772	0.777096	0.237214	0.719389	0.0458581
ACH-001280	SCS214	Soft Tissue	Synovial Sarcoma	Synovial Sarcoma		1.21426	0.265224	0	0.0668387	0	0	0	0.0325128	0.170171	0.0264233	0	0	0	3.61666	0.965868	0.108779	0	0.1437	0
ACH-001277	YAMATO	Soft Tissue	Synovial Sarcoma	Synovial Sarcoma		6.9046	0.0774194	0	0.0156845	0	5.77E-06	0	0	0.0911812	0	0	0	0	3.93504	0.566556	0.133525	0	0.0259246	0
ACH-001274	SW982	Soft Tissue	Synovial Sarcoma	Synovial Sarcoma		0.159641	0.285727	0	0.837775	0	0.0208542	0	0	1.18905	0	0	0	0	3.77381	1.30647	0	0	0.59808	0.133066
ACH-001737	CTV1DM	Lymphoid	T-Lymphoblastic Leukemia/Lymphoma	T-Cell Acute Lymphoblastic Leukemia	TAL1	0.0118191	2.95447	0	0	0	0.0724804	0	0.0175585	3.96359	0	0	0.0857197	0.0821944	0.618147	0.513852	0.624498	0	1.63157	0
ACH-000519	PEER	Lymphoid	T-Lymphoblastic Leukemia/Lymphoma	T-Cell Acute Lymphoblastic Leukemia	NKX2-5, NUP214::ABL1;BCL11B::NKX2::5	0.232807	1.11833	0	0	0	0.137972	0	0.0318892	0.603619	0.0642966	0.0338691	0	0.0121224	3.40776	0.133974	0.599042	0	0.546251	0.01588
ACH-000995	JURKAT	Lymphoid	T-Lymphoblastic Leukemia/Lymphoma	T-Cell Acute Lymphoblastic Leukemia	TAL1, TAL1 prom	0.158078	2.65995	0	0	0	0.128726	0	0.0183536	2.51762	0	0	0.109437	0	5.27314	0.637967	0.739447	0	0.667988	0
ACH-000918	MOLT16	Lymphoid	T-Lymphoblastic Leukemia/Lymphoma	T-Cell Acute Lymphoblastic Leukemia	TAL1, STIL::TAL1;TCR::MYC	0.129648	0.787021	0	0	0	0.0923928	0	0.0175058	0.102833	0.0560854	0	0.0747931	0.0680847	0.639179	1.89694	0.290271	0	0.914033	0
ACH-000636	RPMI8402	Lymphoid	T-Lymphoblastic Leukemia/Lymphoma	T-Cell Acute Lymphoblastic Leukemia	TAL1, LMO1::TRD, STIL::TAL1	0.24684	0.0393223	0	0.0167373	0	0	0	0.0346454	0.0666761	0.110454	0	0	0.0139524	0.44628	0.950604	0.759907	0.00954353	0.166309	0
ACH-000372	P12ICHIKAWA	Lymphoid	T-Lymphoblastic Leukemia/Lymphoma	T-Cell Acute Lymphoblastic Leukemia	LMO2	0.172559	1.6275	0.0899306	0.00692847	0	0.104778	0	0.0264361	0.189284	0.0572853	0	0.0821303	0.0750917	0.373663	1.15585	0.404458	0	0.310245	0
ACH-000937	PF382	Lymphoid	T-Lymphoblastic Leukemia/Lymphoma	T-Cell Acute Lymphoblastic Leukemia	TAL1, STIL::TAL1	0.42586	0.950923	0.129155	0.0309745	0	0.0162966	0	0.108879	0.586583	0.135777	0.0228862	0.100567	0.304328	5.22762	0.81155	0.37996	0.0116674	0.237044	0
ACH-000101	KE37	Lymphoid	T-Lymphoblastic Leukemia/Lymphoma	T-Cell Acute Lymphoblastic Leukemia	TAL1, TRA/D::MYC	0.134205	1.45301	0.066942	0	0	0.0135194	0.0687286	0.0710034	0.832896	0.0585728	0.0258779	0.271679	0.522404	0.317683	1.5709	0.760243	0	0.724741	0
ACH-000942	HPBALL	Lymphoid	T-Lymphoblastic Leukemia/Lymphoma	T-Cell Acute Lymphoblastic Leukemia	TLX3, BCL11B::TLX3	1.43288	0.015185	0.0578051	0.0308742	0	0.0262236	0.0190471	0.031151	0.0124156	0.0380119	0	0	0.082272	0.153152	0.445695	0.101482	0	0.750588	0.0834258
ACH-000197	TALL1	Lymphoid	T-Lymphoblastic Leukemia/Lymphoma	T-Cell Acute Lymphoblastic Leukemia	TAL1, TP53	0.628691	0.0567916	0	0	0	0	0	0.0679691	0.410447	0.112427	0	0.132208	0	0.127503	0.873148	0	0	0.122104	0
ACH-000981	DND41	Lymphoid	T-Lymphoblastic Leukemia/Lymphoma	T-Cell Acute Lymphoblastic Leukemia	TLX3, TLX3::BCL11B	1.39295	0.0453171	0	0.0688936	0	0	0	0.088204	0.518142	0.383599	0.164371	0.219693	0	4.10792	0.563365	0	0	0.267917	0
ACH-000105	ALLSIL	Lymphoid	T-Lymphoblastic Leukemia/Lymphoma	T-Cell Acute Lymphoblastic Leukemia	TLX1, NUP214::ABL1	0.239652	0.0068653	0	0.0101095	0	0.0850493	0	0.0213831	0.0943523	0.1017	0	0	0.111212	2.87874	0.592258	0.0354536	0	0.0171736	0
ACH-000122	SUPT11	Lymphoid	T-Lymphoblastic Leukemia/Lymphoma	T-Cell Acute Lymphoblastic Leukemia	TAL1, TP53	0.722205	0.46597	0.120597	0	0	0.107922	0.0234413	0.0861628	0.166204	0.311702	0.047463	0.280156	0.0886613	4.56134	0.355174	1.85997	0	1.36355	0
ACH-000964	MOLT3	Lymphoid	T-Lymphoblastic Leukemia/Lymphoma	T-Cell Acute Lymphoblastic Leukemia	TAL1, TAL1 prom	0.158651	0.0154176	0.0958191	0.0148766	0	0.144351	0	0.0596308	0.472062	0.049391	0.0318045	0.048564	0.0476361	3.94756	2.50998	0.294928	0	0.144313	0
ACH-000953	SUPT1	Lymphoid	T-Lymphoblastic Leukemia/Lymphoma	T-Cell Acute Lymphoblastic Leukemia	TAL1 DP-like	0.528709	0.958719	0	0.0122397	0	0	0	0.0562034	4.11101	0.150474	0	0.0473806	0	2.53815	1.02885	0.0430141	0	0.14143	0
ACH-000104	LOUCY	Lymphoid	T-Lymphoblastic Leukemia/Lymphoma	T-Cell Acute Lymphoblastic Leukemia	ETP-like, SET::NUP214	0.187992	0.00999491	0	0.680458	0	0	0	0.0295646	0.0470609	0.0261995	0	0.0303092	0.40392	3.65188	0.974518	0.609623	0	0	0.0539482
ACH-003463	CCLFHEME0004T	Lymphoid	Mature T and NK Neoplasms	T-Cell Prolymphocytic Leukemia		0	1.1571	0	0	0	0.0186854	3.56313	0	4.2234	0	0	4.52958	0.0923184	0.554919	0.200831	0.0345763	0	0.0399259	0
ACH-001668	SUSA	Testis	Non-Seminomatous Germ Cell Tumor	Teratoma		7.22581	0.312702	0.640029	1.00048	0	0	1.00804	0	0.281506	0.140196	0.274604	0.199893	1.01768	4.23736	0.180812	1.49835	0.0102112	0.188143	0
ACH-001502	GCT27	Testis	Non-Seminomatous Germ Cell Tumor	Teratoma		9.6713	0.572034	0	3.29399	0	0.0223451	0.216287	0.0268312	0.611445	0.419432	0.782539	0.0606174	1.66337	5.48688	0	1.60778	0.058189	0.338739	0
ACH-003295	C20A4	Unknown	Non-Cancerous	Transformed cell line		7.72749	0.202386	0	0.0163266	0	0.200055	0	0	0.0585617	0.0969405	0	0	0	4.77119	0.588222	0	0	0.295681	0
ACH-003297	C28I2	Unknown	Non-Cancerous	Transformed cell line		6.54371	1.03305	0	0.0325255	0.0468263	0.241585	0	0	0.666452	0.103346	0	0	0	5.22741	0.455239	0.275628	0	0.0205541	0
ACH-003305	HBEC3KT	Unknown	Non-Cancerous	Transformed cell line		5.31441	1.54896	0	0.624696	0	0.0826767	0	0	5.88373	6.0967	1.94724	0.258132	0	0.756319	0.0973883	0.283637	0	0.561445	0.0422717
ACH-001085	HEK293	Unknown	Non-Cancerous	Transformed cell line		6.54279	2.27174	0	0.150675	0.0415458	0	0	0	3.72986	0.798693	0.386745	0.397915	0.0529987	4.75701	0.937092	0.451385	0.050099	1.11996	0
ACH-003296	TC28a2	Unknown	Non-Cancerous	Transformed cell line		1.28329	0.313955	0	0.0112351	0	0	0	0	0.362151	0.652065	0	0.0338226	0	3.70139	0.319702	0	0	0.241223	0
ACH-003307	Het1A	Unknown	Non-Cancerous	Transformed cell line		5.62472	1.33518	0	0.0822543	0	0.363247	0.0992723	0	1.80137	2.08751	0.0781562	0.871471	0.0226135	4.26303	0.84105	0.114666	0.0795577	0.873271	0
ACH-003313	HuLaPC	Unknown	Non-Cancerous	Transformed cell line		5.99911	0.563284	0	0.221544	0	0.143826	0	0	7.82008	6.08289	2.43974	4.94762	0	3.61896	0.886319	0.236957	0	0.500266	0.132704
ACH-003308	THLE3	Unknown	Non-Cancerous	Transformed cell line		8.80308	0.138227	0	0.0504697	0	0.143393	0	0	1.08663	0.0925728	0	0	0	3.6911	1.67423	0.0421722	0	0.273065	0.0828729
ACH-000038	EHEB	Lymphoid	Non-Cancerous	Transformed cell line, B lymphoblast		0.18731	0.808773	0.0564656	0.0604016	0	0.231967	0	0.0484636	0.499415	0.039495	0	0	0.0419578	1.08302	0.0217924	0.0539871	0	0.162027	0
ACH-000206	C8166	Lymphoid	Non-Cancerous	Transformed cell line, B lymphoblast		0.168507	1.44394	0	0	0	0	0	0	0	0	0	0	0.101754	3.20402	0.0504919	0.0573102	0	0.558371	0
ACH-001520	HG3	Lymphoid	Non-Cancerous	Transformed cell line, B lymphoblast		0.024636	0.00864608	0	0	0	0.161786	0	0	0	0	0	0	0	1.4113	0.015352	0.432039	0	0.173932	0
ACH-001485	CII	Lymphoid	Non-Cancerous	Transformed cell line, B lymphoblast		0.0205498	0	0.212069	0	0	0.0122468	0	0.084595	0.0750917	0	0	0	0	1.70064	0.132332	0.331412	0	0.19307	0
ACH-002544	SNU1750	Esophagus/Stomach	Esophagogastric Adenocarcinoma	Tubular Stomach Adenocarcinoma		6.36827	0.114639	2.59986	0.421782	0	0.0462689	0	0.02713	0.041714	0.230358	0.0324394	0	0.100777	4.19101	0.122408	0.0515531	0.0481678	0.736939	0
ACH-000466	SNU216	Esophagus/Stomach	Esophagogastric Adenocarcinoma	Tubular Stomach Adenocarcinoma		0.706333	0.0705391	0.166082	3.68447	0	0.0178207	0	0	1.53768	5.78186	1.36563	0.119273	2.10711	4.56255	0.303222	0.483361	0.160124	0.556433	0
ACH-000898	SNU719	Esophagus/Stomach	Esophagogastric Adenocarcinoma	Tubular Stomach Adenocarcinoma		3.6916	0	0.35735	0.0519261	0	0.10105	0	5.99586	6.25683	5.12017	0.298509	0.0398038	0.117215	0.0746383	0.0735913	0.882796	0	0.245656	0.0216247
ACH-000427	NCIN87	Esophagus/Stomach	Esophagogastric Adenocarcinoma	Tubular Stomach Adenocarcinoma		1.50936	3.50838	0.0475635	0.842215	0	0.651605	0	1.60749	6.34325	5.99778	1.08533	3.49593	0.0474714	0.228436	3.08537	0.520717	0	1.05431	0.113567
ACH-000758	MKN74	Esophagus/Stomach	Esophagogastric Adenocarcinoma	Tubular Stomach Adenocarcinoma		0.232165	1.52017	0.101631	2.30281	0	0.163494	0	0.00823301	3.88556	1.40544	0.328591	2.10067	4.2004	0.879282	1.10871	0.425241	0.0119664	0.471042	0.0177979
ACH-000678	MKN7	Esophagus/Stomach	Esophagogastric Adenocarcinoma	Tubular Stomach Adenocarcinoma		0.153353	1.70551	0.0400325	4.15177	0	0.103033	0	0.0247877	1.08108	6.36526	1.80079	0.0201473	0.572781	5.66448	0.216442	0.262717	0.0128475	0.780835	0
ACH-000239	HUG1N	Esophagus/Stomach	Esophagogastric Adenocarcinoma	Tubular Stomach Adenocarcinoma		0.505788	1.00727	0.0256242	0.0643628	0	0.281618	0.0198755	2.647	4.23769	1.98882	0.365315	0.413137	0.435146	2.76506	0.286855	0.054711	0	0.34367	0.0534158
ACH-001164	CCLFPEDS0003T	Soft Tissue	Undifferentiated Pleomorphic Sarcoma/Malignant Fibrous Histiocytoma/High-Grade Spindle Cell Sarcoma	Undifferentiated Pleomorphic Sarcoma/Malignant Fibrous Histiocytoma/High-Grade Spindle Cell Sarcoma		5.36476	0.015646	2.8201	1.87041	0	0.102563	0	0.0172777	1.00185	0.120246	0	0.712563	0	4.31298	1.13195	0.291707	0	1.5762	0
ACH-002782	NCCUPS1C1	Soft Tissue	Undifferentiated Pleomorphic Sarcoma/Malignant Fibrous Histiocytoma/High-Grade Spindle Cell Sarcoma	Undifferentiated Pleomorphic Sarcoma/Malignant Fibrous Histiocytoma/High-Grade Spindle Cell Sarcoma		9.17049	0.0131792	0	0	0	0.0182126	0	0	0.33044	0	0	0	0	3.85378	0.848182	0	0	0.0641282	0
ACH-002784	NCCUPS2C1	Soft Tissue	Undifferentiated Pleomorphic Sarcoma/Malignant Fibrous Histiocytoma/High-Grade Spindle Cell Sarcoma	Undifferentiated Pleomorphic Sarcoma/Malignant Fibrous Histiocytoma/High-Grade Spindle Cell Sarcoma		6.67121	2.56052	0	0.0681094	0	0	0	0	1.10576	0.0490382	0	0	0	4.67996	0.83775	0.106438	0	0.194729	0
ACH-003177	NRHUPS1	Soft Tissue	Undifferentiated Pleomorphic Sarcoma/Malignant Fibrous Histiocytoma/High-Grade Spindle Cell Sarcoma	Undifferentiated Pleomorphic Sarcoma/Malignant Fibrous Histiocytoma/High-Grade Spindle Cell Sarcoma		8.19085	0.111196	0	0	0	0.0218336	0	0	2.84617	0	0	0	0	4.4883	0.342545	0.182906	0	3.0357	0
ACH-003180	NRHUPS2	Soft Tissue	Undifferentiated Pleomorphic Sarcoma/Malignant Fibrous Histiocytoma/High-Grade Spindle Cell Sarcoma	Undifferentiated Pleomorphic Sarcoma/Malignant Fibrous Histiocytoma/High-Grade Spindle Cell Sarcoma		9.56325	0.0454374	0	0.0442948	0	0	0	0	5.48086	0	0.0229572	0.0225809	0	3.89215	1.7057	0	0	0.617503	0.177843
ACH-003187	NRHUPS4	Soft Tissue	Undifferentiated Pleomorphic Sarcoma/Malignant Fibrous Histiocytoma/High-Grade Spindle Cell Sarcoma	Undifferentiated Pleomorphic Sarcoma/Malignant Fibrous Histiocytoma/High-Grade Spindle Cell Sarcoma		6.04122	1.02864	0.0672863	0	0	0.291542	0	0	0.907294	0.502957	0.0386216	0.171719	0	3.804	0.317056	0	0	0.0723967	0
ACH-003111	HS856T	Soft Tissue	Undifferentiated Pleomorphic Sarcoma/Malignant Fibrous Histiocytoma/High-Grade Spindle Cell Sarcoma	Undifferentiated Pleomorphic Sarcoma/Malignant Fibrous Histiocytoma/High-Grade Spindle Cell Sarcoma		9.71381	0.498212	0	0	0	0.0662435	0	0.00807664	0.121637	0	0	0	0	2.75576	1.11781	0	0	1.82282	0
ACH-000835	GCT	Soft Tissue	Undifferentiated Pleomorphic Sarcoma/Malignant Fibrous Histiocytoma/High-Grade Spindle Cell Sarcoma	Undifferentiated Pleomorphic Sarcoma/Malignant Fibrous Histiocytoma/High-Grade Spindle Cell Sarcoma		4.80779	0.107146	0	0.0662091	0	0	0	0.0836872	0.0866927	0.158566	0.0181627	0	0.190662	4.1905	0.470815	0.322504	0	0.167646	0.0464855
ACH-000973	639V	Bladder/Urinary Tract	Urethral Cancer	Urethral Urothelial Carcinoma		4.22652	1.87742	0	0.0375579	0	0.0651573	0	0.0188834	0.404095	0.619544	0.0396887	0.0165163	0.759032	4.33472	0.527576	0.261466	0	0.33901	0.015753
ACH-001408	UMUC14	Bladder/Urinary Tract	Urethral Cancer	Urethral Urothelial Carcinoma		1.13609	0.13818	0.0354663	0.00713521	0	0.306297	0	0.138049	5.34592	5.21114	5.65134	4.35106	1.2817	4.30302	0.462387	1.22745	0	1.37546	0.0181841
ACH-000988	MFE319	Uterus	Endometrial Carcinoma	Uterine Adenosquamous Carcinoma		1.14673	1.57073	0.0833468	0	0	0.142264	0	0.0519846	4.33954	3.23524	0.23661	0.216487	0	4.33061	0.510334	0.0452011	0	0.627658	0.198025
ACH-000965	RL952	Uterus	Endometrial Carcinoma	Uterine Adenosquamous Carcinoma		0.217328	1.61779	0.0281816	3.93387	0	0.455294	0	0.0690216	3.66072	5.20555	1.26778	0.032438	0.0843936	4.11388	0.428741	0	0	1.68132	0.0154947
ACH-000984	HEC6	Uterus	Endometrial Carcinoma	Uterine Adenosquamous Carcinoma		0.652352	0	0.0369309	0.0112652	0	0.291466	0.0282268	0.04279	2.96914	5.37473	0.0725504	0	0.232755	5.73985	0.728904	0.256665	0	0.00808668	0
ACH-002419	CCLFOVPA0001T	Uterus	Endometrial Carcinoma	Uterine Carcinosarcoma/Uterine Malignant Mixed Mullerian Tumor		6.93104	0.4611	0.061349	0.125139	0	0.0438974	0	0	2.89764	0.0492822	0	0.0585811	0.0452403	2.79256	0.805661	0	0	0.876784	0
ACH-000302	SNU1077	Uterus	Endometrial Carcinoma	Uterine Carcinosarcoma/Uterine Malignant Mixed Mullerian Tumor		5.88473	1.43492	0.0210149	0.076451	0.427831	0.0902668	0	1.39166	3.85205	2.6682	0.732168	1.64015	2.19707	4.29775	0.0962915	0.212908	0	0.0784978	0
ACH-000407	SNU685	Uterus	Endometrial Carcinoma	Uterine Carcinosarcoma/Uterine Malignant Mixed Mullerian Tumor		5.74518	1.85722	0	0.164638	0	0.0302979	0	0.0657929	4.20161	0.0949035	0.0178521	0.525168	0.0838315	4.43833	0.764722	0.0555594	0	0.292172	0.0141353
ACH-002648	CX03	Uterus	Endometrial Carcinoma	Uterine Carcinosarcoma/Uterine Malignant Mixed Mullerian Tumor		3.58418	0.635397	0.145837	0.163881	0.021646	0.102367	0	0.0210376	6.62384	3.89666	0.440582	2.25683	0.0149922	3.01103	0.768497	0	0	0.2303	0.0315759
ACH-001495	EMTOKA	Uterus	Endometrial Carcinoma	Uterine Carcinosarcoma/Uterine Malignant Mixed Mullerian Tumor		4.87666	0.984131	0	0.0574225	0.126087	0	0	1.97795	3.54508	0.447378	0.271091	0.188207	0.375718	4.27759	0.51071	0.242367	0	0.149097	0
ACH-002046	HTMMT	Uterus	Endometrial Carcinoma	Uterine Carcinosarcoma/Uterine Malignant Mixed Mullerian Tumor		7.88496	0.704002	0	0.601721	0	0.12725	0	0	0.0318765	0.162824	0.182545	0	0	4.66811	1.15334	0.248633	0	0.514299	0
ACH-002047	HIRSBM	Uterus	Endometrial Carcinoma	Uterine Carcinosarcoma/Uterine Malignant Mixed Mullerian Tumor		6.65384	0.323369	0	0	0	0.0318723	0	0	0.127695	0.0518663	0	0	0.168221	2.90574	3.83321	0.0632434	2.36263	0.789892	0
ACH-000397	TEN	Uterus	Endometrial Carcinoma	Uterine Clear Cell Carcinoma		0.10686	0.191853	0	0	0	0.106677	0	4.53643	1.26493	1.85652	0.0405853	0.0194258	2.53068	4.73586	0.0353156	0.237492	0	0.178348	0.0551276
ACH-000939	SKUT1	Uterus	Uterine Sarcoma/Mesenchymal	Uterine Leiomyosarcoma		8.83052	0.695907	0.0546082	0.0332122	0	0.0785975	0	0.0512941	1.36202	1.47986	0.0182824	0.188784	0	5.30615	1.02889	0.282539	0	0.507471	0.0147495
ACH-001655	SKN	Uterus	Uterine Sarcoma/Mesenchymal	Uterine Leiomyosarcoma		6.89805	0.289005	0	0.0407255	0	0.028456	0.0112595	0.0115486	0	0.0218293	0	0	0	3.37889	0.406352	0.0979815	0	0.388709	0.0308205
ACH-000449	MESSA	Uterus	Uterine Sarcoma/Mesenchymal	Uterine Sarcoma/Mesenchymal		0.181885	0.374909	0.0267377	0.0589883	0	0.151178	0	0	0.412881	0	0	0	0	2.43787	1.57984	0.139183	0	0.812471	0
ACH-001554	MEL202	Eye	Ocular Melanoma	Uveal Melanoma		4.84486	4.26981	0	0	0	0.112365	0	2.46317	0.341727	0.0362346	0	0	0	2.99388	0.183161	0.17987	0.0470064	0.500781	0
ACH-002014	MEL270	Eye	Ocular Melanoma	Uveal Melanoma		0	1.65716	0	0	0	0.0256284	0	4.47774	0.724759	0	0	0	0	2.2238	0.821671	0.557481	0	0	0
ACH-002015	MEL285	Eye	Ocular Melanoma	Uveal Melanoma		5.81333	0.334765	0.0158115	0	0	0.037884	0	0	0	0	0.056743	0	0	3.32973	0.599846	0.0349073	0	0.641342	0.0115386
ACH-002016	MEL290	Eye	Ocular Melanoma	Uveal Melanoma		7.25713	0.0971833	0	0.629636	0	0.0701736	0	0	0.0756449	0	0	0	0	4.60067	0.151937	0.0672381	2.34912	0.379716	0.0237195
ACH-002010	MP41	Eye	Ocular Melanoma	Uveal Melanoma		4.00212	3.759	0	0.0192379	0	0	0	7.49401	6.36161	0	0	0	0.106744	2.77118	1.08136	2.25421	0	0	0
ACH-002011	MP46	Eye	Ocular Melanoma	Uveal Melanoma		6.20409	5.07983	0	0	0	0.136938	0	2.35821	2.73447	0	0	0.410476	0.0220084	4.23133	0.183898	0.318957	0.860226	0.0462089	0
ACH-002017	OMM1	Eye	Ocular Melanoma	Uveal Melanoma		0.0399231	1.76335	0	0	0	0.0492042	0	6.38857	0	0	0	0	2.98816	3.01834	0.343705	0.222915	0	0.178703	0
ACH-002018	OMM25	Eye	Ocular Melanoma	Uveal Melanoma		0.0456904	2.15006	0	0.106616	0	0.118249	0	4.46335	1.99127	0	0	0	0	4.65076	0.333226	0.904594	0	0.267049	0
ACH-002926	UPMD1	Eye	Ocular Melanoma	Uveal Melanoma		0	4.39057	0	0	0	0.0570468	0	0.0523575	0	0	0	0	0	4.29068	0.366257	0.573856	0	0.4365	0
ACH-002927	UPMD2	Eye	Ocular Melanoma	Uveal Melanoma		3.44453	4.53691	0	0.0237096	0	0.164804	0	4.67566	4.60523	0	0	0	0	1.7467	0.545168	0.309148	0.0344172	0.954029	0
ACH-002924	UPMM2	Eye	Ocular Melanoma	Uveal Melanoma		0.0188763	3.78087	0	0.0421442	0	0.17069	0	0.259323	0.714832	0	0	0	0.0129348	1.6606	0.358128	0	0	0.347041	0
ACH-002925	UPMM3	Eye	Ocular Melanoma	Uveal Melanoma		0.0100651	2.26139	0	0.0226221	0	0.0743643	0	2.93063	0.983101	0	0	0	0	1.81272	0.13643	0.0732156	0	0.242255	0
ACH-001441	921	Eye	Ocular Melanoma	Uveal Melanoma		0	3.2469	0	0.0217427	0	0.134465	0	0.533832	0	0	0	0	0	2.99424	0.0904023	0.468345	0.0274301	0.194993	0.0458316
ACH-002013	MM28	Eye	Ocular Melanoma	Uveal Melanoma		0	1.81588	0	0.0083492	0	0.0497437	0	0.725554	0.436049	0	0	0	0	2.29985	0.405886	0.038106	0.0407522	0.215327	0
ACH-002687	WM3772F	Eye	Ocular Melanoma	Uveal Melanoma		1.79519	1.69611	0	0.0192948	0	0.227449	0	0.863193	0.586649	0	0	0	0	3.47895	0.157508	0.0772621	0.011789	0.542762	0
ACH-001795	94T778	Soft Tissue	Liposarcoma	Well-Differentiated Liposarcoma		5.6699	1.07002	0.0414771	0.0178535	0	0.0639447	0	0	6.42551	1.53396	0.0252854	0.109314	0.182316	4.73275	0.365081	0.0157402	0	0.529017	0.0499444
ACH-001796	95T1000	Soft Tissue	Liposarcoma	Well-Differentiated Liposarcoma		5.70129	0.00601215	0	0	0	0.0203977	0	0	0	0.0347228	0	0	0	5.22754	1.35532	0.00761031	0	0.233061	0
ACH-001794	93T449	Soft Tissue	Liposarcoma	Well-Differentiated Liposarcoma		8.51742	0.339574	0	0	0	0.035462	0	0.0217171	0.995202	0.143282	0	0	0	5.03415	0.951757	0	0	1.23707	0.0831017
ACH-001423	CCLFPEDS0002T	Kidney	Wilms' Tumor	Wilms' Tumor		7.7315	0	0.478292	0.131501	0	0.148143	0	0	0.367781	3.06849	0	0	0.0335759	1.86747	2.05348	0	0	0.208958	0
ACH-002937	CCLFPEDS0020T	Kidney	Wilms' Tumor	Wilms' Tumor		5.78683	0	0.605034	0.195673	0	0.0433613	0	0.185052	0.811547	1.14934	0.121962	0	0	2.88563	0.451475	0	0	0.737057	0.0820322
ACH-002435	CCLFPEDS0022T	Kidney	Wilms' Tumor	Wilms' Tumor		6.76765	0.472566	0.227322	0.165076	0.0678149	0.0186769	0	0.510272	2.96548	1.24012	0.704549	0.0847011	0	3.73141	1.65079	0	2.495	0.428325	0.0623027
ACH-002438	CCLFPEDS0026T	Kidney	Wilms' Tumor	Wilms' Tumor		7.5799	0	0	0.101608	0	0	0	0	0.0718299	0.170952	0	0	0	3.36218	2.22673	0.0433753	0	1.48373	0
ACH-003451	CCLFPEDS0048T	Kidney	Wilms' Tumor	Wilms' Tumor		8.50676	0.159796	0	3.44026	0	0.120109	0	0.0481776	1.23372	0	0.0487105	0	0	3.92163	0.788876	0	0	0.0709635	0
